# Supplementary material for: Network mechanisms of ongoing brain activity’s influence on conscious visual perception
Source: Nat Commun. 2024 Jul 8;15:5720. doi: 10.1038/s41467-024-50102-9 (PMC11231278; doi:10.1038/s41467-024-50102-9)
Supplement: Supplementary file 4 — Source Data [file 41467_2024_50102_MOESM4_ESM.zip]

Archive with 12 entries (11 files):
- Source Data/
- __MACOSX/._Source Data
- Source Data/Source_data_Fig_2.xlsx
- __MACOSX/Source Data/._Source_data_Fig_2.xlsx
- Source Data/Source_data_Fig_5.xlsx
- __MACOSX/Source Data/._Source_data_Fig_5.xlsx
- Source Data/Source_data_Fig_4.xlsx
- __MACOSX/Source Data/._Source_data_Fig_4.xlsx
- Source Data/Source_data_Fig_6.xlsx
- __MACOSX/Source Data/._Source_data_Fig_6.xlsx
- Source Data/Source_data_Fig_1.xlsx
- __MACOSX/Source Data/._Source_data_Fig_1.xlsx
