# Supplementary material for: Network mechanisms of ongoing brain activity’s influence on conscious visual perception
Source: Nat Commun. 2024 Jul 8;15:5720. doi: 10.1038/s41467-024-50102-9 (PMC11231278; doi:10.1038/s41467-024-50102-9)
Supplement: Supplementary file 4 — Source Data [file 41467_2024_50102_MOESM4_ESM.zip › Source Data/Source_data_Fig_2.xlsx]

## Sheet: criterion_vmPFC
Sub ID	Gender	Trial group
		1	2	3	4	5
1	F	0.36662	0.399186	0.356082	0.438633	0.430319
4	M	0.588406	0.690028	0.666124	0.705157	0.644724
5	F	0.461294	0.495359	0.55479	0.620717	0.652968
7	F	0.588975	0.590211	0.60255	0.609025	0.616256
8	F	0.0331924	-0.0368797	-0.00341141	0.00606179	0.160489
9	M	0.535798	0.57146	0.59119	0.613681	0.593983
11	M	0.290222	0.412428	0.437525	0.520439	0.521728
13	M	-0.551348	-0.564186	-0.505926	-0.443594	-0.335029
15	F	0.400978	0.313733	0.329564	0.395228	0.589494
16	F	0.509521	0.655417	0.685386	0.688654	0.70284
18	M	-0.0962756	-0.0128394	0.0704743	0.108927	0.100406
19	F	0.0188483	0.13734	0.210564	0.204356	0.175538
20	F	0.306018	0.285002	0.295254	0.360519	0.403995
22	F	0.706747	0.671759	0.674697	0.66806	0.679897
25	F	0.99697	0.878063	0.79448	0.82601	0.97254
26	F	0.091786	0.231553	0.300043	0.289779	0.307186
29	F	-0.114497	-0.0849541	-0.0671669	-0.0255947	0.022457
30	M	0.503623	0.516733	0.53678	0.608593	0.5649
31	F	0.72803	0.739131	0.744763	0.746028	0.775057
32	F	0.104081	0.13767	0.204923	0.270546	0.315018
33	M	0.0884901	0.281861	0.264704	0.280532	0.416169
34	M	0.130625	0.193795	0.220686	0.283968	0.349517
35	F	0.625343	0.658902	0.687661	0.74649	0.834279
37	F	-0.0191956	0.0466303	0.0370884	0.106013	0.154738
38	F	-0.44908	-0.411094	-0.378635	-0.364055	-0.401889

## Sheet: criterion_L Thalamus
Sub ID	Gender	Trial group
		1	2	3	4	5
1	F	0.598494	0.599003	0.559026	0.479776	0.426247
4	M	0.844808	0.745033	0.693174	0.616267	0.511752
5	F	0.626063	0.558217	0.541695	0.536522	0.504726
7	F	0.70226	0.661167	0.605873	0.582205	0.467422
8	F	0.213628	0.0873104	0.0516654	-0.0410818	-0.172815
9	M	0.71781	0.629474	0.583945	0.547462	0.462436
11	M	0.418188	0.459356	0.466182	0.479104	0.379793
13	M	-0.401267	-0.470857	-0.482219	-0.528914	-0.510627
15	F	0.577019	0.422176	0.394492	0.381244	0.319667
16	F	0.656802	0.641568	0.656757	0.648674	0.651836
18	M	0.142776	0.076582	0.0297094	-0.0171227	-0.0805685
19	F	0.235787	0.191765	0.152809	0.134895	0.0449641
20	F	0.369732	0.366766	0.368065	0.346407	0.240178
22	F	0.739834	0.7298	0.687941	0.63514	0.597878
25	F	1.05684	0.927653	0.847521	0.83264	0.822123
26	F	0.305405	0.235202	0.220752	0.221913	0.209691
29	F	-0.025743	-0.0219058	-0.0422142	-0.0517247	-0.0982566
30	M	0.56748	0.535732	0.547297	0.555834	0.515998
31	F	0.777279	0.750714	0.737021	0.733851	0.731566
32	F	0.273464	0.223177	0.196851	0.16635	0.166123
33	M	0.149849	0.317885	0.306628	0.309578	0.259632
34	M	0.163851	0.295657	0.257923	0.236888	0.241259
35	F	0.851544	0.770568	0.68035	0.624301	0.633657
37	F	0.0723219	0.144869	0.107687	0.068081	-0.0540397
38	F	-0.357372	-0.365422	-0.366375	-0.399047	-0.513111

## Sheet: criterion_R LOC
Sub ID	Gender	Trial group
		1	2	3	4	5
1	F	0.388213	0.540307	0.580158	0.577797	0.569936
4	M	0.557363	0.684732	0.721843	0.745752	0.714432
5	F	0.431666	0.553463	0.575592	0.599695	0.600489
7	F	0.365658	0.548574	0.659771	0.701357	0.757394
8	F	-0.00419364	0.0157059	0.0131951	0.0501841	0.0883962
9	M	0.568286	0.578847	0.551937	0.566203	0.671408
11	M	0.297393	0.42206	0.434795	0.495507	0.506897
13	M	-0.534923	-0.533724	-0.519242	-0.458586	-0.345482
15	F	0.402338	0.424316	0.429048	0.407085	0.44571
16	F	0.619936	0.643912	0.657314	0.663146	0.66091
18	M	-0.0473583	0.0253804	0.0577055	0.0702446	0.0528563
19	F	0.104809	0.130405	0.144218	0.197076	0.186573
20	F	0.147357	0.354481	0.444405	0.466927	0.299025
22	F	0.594313	0.659653	0.696066	0.725142	0.738841
25	F	0.927653	0.858544	0.811539	0.870066	1.03555
26	F	0.192945	0.211508	0.251689	0.270162	0.272518
29	F	-0.154518	-0.0394805	-0.024812	-0.00533856	-0.0205399
30	M	0.470105	0.517109	0.546088	0.579818	0.615359
31	F	0.780587	0.755653	0.735582	0.736299	0.725429
32	F	0.158939	0.152076	0.176387	0.245985	0.327652
33	M	0.0864091	0.244302	0.269029	0.349327	0.364536
34	M	0.0634237	0.176779	0.232494	0.308343	0.396805
35	F	0.708293	0.704011	0.670785	0.688859	0.779802
37	F	0.096611	0.0711516	0.0537383	0.0891585	0.0440497
38	F	-0.347656	-0.416738	-0.451754	-0.393265	-0.378737

## Sheet: criterion_V3
Sub ID	Gender	Trial group
		1	2	3	4	5
1	F	0.459381	0.566908	0.572257	0.619143	0.430018
4	M	0.650854	0.745047	0.727049	0.664637	0.630315
5	F	0.424561	0.512867	0.558413	0.638058	0.714095
7	F	0.447502	0.580581	0.657274	0.68854	0.642279
8	F	-0.0526985	-0.0412984	-0.000201316	0.111531	0.137225
9	M	0.585954	0.566077	0.589596	0.589415	0.608363
11	M	0.255505	0.393341	0.530349	0.492293	0.480841
13	M	-0.520383	-0.524258	-0.504297	-0.480976	-0.36237
15	F	0.468622	0.365609	0.339749	0.372948	0.534319
16	F	0.544093	0.602708	0.667647	0.682299	0.746551
18	M	-0.0721753	-0.0411678	0.00697483	0.128776	0.160493
19	F	0.0797327	0.165028	0.158543	0.208334	0.132741
20	F	0.189267	0.349503	0.38947	0.385363	0.366541
22	F	0.639159	0.647303	0.662975	0.702737	0.748823
25	F	0.869783	0.782051	0.846832	0.970861	1.03984
26	F	0.116602	0.23959	0.292396	0.302736	0.274763
29	F	-0.048489	-0.0615315	-0.0685749	-0.0342347	-0.0491456
30	M	0.531777	0.507299	0.543361	0.578516	0.583935
31	F	0.770646	0.755557	0.724817	0.744988	0.737993
32	F	0.041844	0.0696309	0.202064	0.338812	0.526594
33	M	0.0918318	0.260888	0.339561	0.337757	0.293868
34	M	0.045844	0.190602	0.30214	0.392714	0.25358
35	F	0.704562	0.678931	0.685836	0.695213	0.779729
37	F	-0.0131093	0.0177769	0.0971967	0.190087	0.049611
38	F	-0.38903	-0.379532	-0.414302	-0.381498	-0.440555

## Sheet: sensitivity_vmPFC
Sub ID	Gender	Trial group
		1	2	3	4	5
1	F	0.502405	0.609208	0.556891	0.623911	0.551721
4	M	0.0738166	0.273411	0.281948	0.273758	0.11
5	F	0.167147	0.0910264	0.15666	0.253762	0.451611
7	F	1.33221	1.3867	1.32913	1.37436	1.32445
8	F	0.432415	0.356119	0.367187	0.370783	0.491582
9	M	1.14951	1.38507	1.49842	1.55211	1.49326
11	M	0.255638	0.390024	0.51133	0.550844	0.474634
13	M	0.0463322	0.410862	0.55777	0.707384	0.803112
15	F	-0.0231938	-0.0635315	0.0618816	0.135116	0.279655
16	F	1.16702	1.46603	1.56447	1.66917	1.87348
18	M	0.00454243	0.0504945	0.171943	0.379396	0.569684
19	F	-0.0814668	-0.0551337	-0.0274306	-0.0657089	-0.114436
20	F	0.15801	0.201297	0.268928	0.406267	0.384032
22	F	0.972127	1.04424	1.07242	1.0553	1.17058
25	F	0.558452	0.419799	0.366404	0.412286	0.694821
26	F	0.890948	1.07173	1.08335	1.04661	1.25809
29	F	0.856277	0.879595	0.896219	0.929431	1.02247
30	M	0.701553	0.882024	0.98069	1.05447	1.02939
31	F	1.64183	1.73737	1.7995	1.87537	1.93643
32	F	0.562961	0.628218	0.759093	0.86769	0.928471
33	M	0.00634488	0.507386	0.53367	0.642371	0.695163
34	M	0.0339868	0.159585	0.184351	0.25303	0.180343
35	F	0.510884	0.584796	0.616733	0.637657	0.656068
37	F	-0.31135	-0.189127	-0.167954	-0.0662987	0.0819514
38	F	0.29716	0.314944	0.403003	0.416661	0.362405

## Sheet: sensitivity_RSC
Sub ID	Gender	Trial group
		1	2	3	4	5
1	F	0.59724	0.534254	0.648209	0.802015	0.761058
4	M	-0.147129	0.166563	0.3056	0.356001	0.345793
5	F	0.0861788	0.140475	0.177215	0.258087	0.458384
7	F	1.34426	1.32012	1.27834	1.23109	1.62705
8	F	0.243045	0.29814	0.430373	0.55754	0.52646
9	M	1.38691	1.41093	1.44795	1.33624	1.50308
11	M	0.245156	0.368513	0.515837	0.541771	0.502387
13	M	0.230212	0.411351	0.533792	0.653769	0.649117
15	F	0.0937882	0.0722681	0.092973	0.110938	-0.000907818
16	F	1.34892	1.5154	1.55351	1.59422	1.72907
18	M	0.0932121	0.122587	0.201177	0.263511	0.414733
19	F	-0.187994	-0.0851138	-0.0793558	-0.063856	0.0957132
20	F	-0.0301136	0.14412	0.254809	0.422678	0.628205
22	F	0.792363	1.129	1.23946	1.2285	0.942197
25	F	0.494894	0.433722	0.427723	0.499705	0.590523
26	F	1.13461	1.09709	0.975229	0.997697	1.13831
29	F	0.808188	0.867755	0.935307	1.00963	0.969447
30	M	0.722611	0.941156	1.01731	1.03962	0.953061
31	F	1.66218	1.694	1.78619	1.91819	1.92322
32	F	0.484781	0.610436	0.752806	0.861036	0.96845
33	M	0.0110632	0.437367	0.587779	0.658551	0.739767
34	M	-0.244333	0.169771	0.337688	0.365517	0.244793
35	F	0.434533	0.564938	0.618742	0.615618	0.773249
37	F	-0.176019	-0.0631847	-0.0466752	0.0296125	-0.423713
38	F	0.436097	0.399878	0.276881	0.325655	0.372674
