# Supplementary material for: Network mechanisms of ongoing brain activity’s influence on conscious visual perception
Source: Nat Commun. 2024 Jul 8;15:5720. doi: 10.1038/s41467-024-50102-9 (PMC11231278; doi:10.1038/s41467-024-50102-9)
Supplement: Supplementary file 4 — Source Data [file 41467_2024_50102_MOESM4_ESM.zip › Source Data/Source_data_Fig_5.xlsx]

## Sheet: L EVC
Sub ID	Gender	Prestimulus State
		high	low
1	F	0.219693	0.295424
4	M	0.180569	0.250126
5	F	0.209915	0.275173
7	F	0.226258	0.248878
8	F	0.242961	0.258044
9	M	0.199798	0.290574
11	M	0.231849	0.279009
13	M	0.222987	0.297028
15	F	0.240243	0.258378
16	F	0.279129	0.275311
18	M	0.239005	0.248101
19	F	0.232344	0.272912
20	F	0.249187	0.258833
22	F	0.264641	0.298515
25	F	0.255639	0.272196
26	F	0.236108	0.293353
29	F	0.245985	0.257595
30	M	0.253334	0.290095
31	F	0.233629	0.291982
32	F	0.240749	0.275493
33	M	0.257723	0.279278
34	M	0.247237	0.30346
35	F	0.239929	0.282788
37	F	0.221171	0.255361
38	F	0.246427	0.267759

## Sheet: R EVC
Sub ID	Gender	Prestimulus State
		high	low
1	F	0.199644	0.272268
4	M	0.215694	0.294813
5	F	0.211928	0.280083
7	F	0.223163	0.273348
8	F	0.221611	0.248249
9	M	0.218501	0.282156
11	M	0.261307	0.28201
13	M	0.240108	0.30311
15	F	0.241674	0.250282
16	F	0.264084	0.269982
18	M	0.225233	0.239082
19	F	0.245377	0.285792
20	F	0.229783	0.287929
22	F	0.231412	0.286186
25	F	0.25536	0.276144
26	F	0.224562	0.282325
29	F	0.263127	0.272231
30	M	0.261254	0.289234
31	F	0.220723	0.307602
32	F	0.258109	0.251954
33	M	0.259219	0.27059
34	M	0.242	0.279187
35	F	0.245222	0.27132
37	F	0.1832	0.229303
38	F	0.250027	0.241391

## Sheet: VTC
Sub ID	Gender	Prestimulus State
		high	low
1	F	0.242686	0.293734
4	M	0.184651	0.275814
5	F	0.212466	0.280395
7	F	0.194257	0.261201
8	F	0.238391	0.252089
9	M	0.193116	0.278856
11	M	0.230891	0.302239
13	M	0.236343	0.252506
15	F	0.219177	0.243815
16	F	0.279681	0.253987
18	M	0.243237	0.298379
19	F	0.260201	0.280535
20	F	0.237634	0.304545
22	F	0.228165	0.277227
25	F	0.243554	0.288338
26	F	0.242473	0.28327
29	F	0.260136	0.259334
30	M	0.229161	0.265946
31	F	0.23336	0.268244
32	F	0.214342	0.26517
33	M	0.277259	0.281127
34	M	0.200061	0.317553
35	F	0.206698	0.266064
37	F	0.248929	0.24493
38	F	0.234808	0.271044

## Sheet: R PreCG & MFG
Sub ID	Gender	Prestimulus State
		high	low
1	F	0.224157	0.25903
4	M	0.204914	0.305244
5	F	0.241624	0.281535
7	F	0.222774	0.229504
8	F	0.21196	0.264616
9	M	0.219216	0.265319
11	M	0.239461	0.26633
13	M	0.198619	0.266334
15	F	0.232193	0.266963
16	F	0.245705	0.257026
18	M	0.241911	0.277422
19	F	0.228409	0.244067
20	F	0.244916	0.286172
22	F	0.252176	0.259499
25	F	0.26047	0.258126
26	F	0.241956	0.28324
29	F	0.244514	0.265858
30	M	0.253874	0.284891
31	F	0.232098	0.317306
32	F	0.216657	0.27609
33	M	0.228309	0.284245
34	M	0.210753	0.287806
35	F	0.229483	0.276784
37	F	0.205763	0.257635
38	F	0.251096	0.290559
