# Supplementary material for: Network mechanisms of ongoing brain activity’s influence on conscious visual perception
Source: Nat Commun. 2024 Jul 8;15:5720. doi: 10.1038/s41467-024-50102-9 (PMC11231278; doi:10.1038/s41467-024-50102-9)
Supplement: Supplementary file 4 — Source Data [file 41467_2024_50102_MOESM4_ESM.zip › Source Data/Source_data_Fig_4.xlsx]

## Sheet: Sheet1
	sd	HR	MISS	FAR	CR	dprime	c
0	3	0.4936	0.5064	0.2448	0.7552	0.674902	0.353494
1	3	0.5016	0.4984	0.2396	0.7604	0.7116	0.35179
2	3	0.4876	0.5124	0.2552	0.7448	0.627128	0.344651
3	3	0.5112	0.4888	0.2504	0.7496	0.701309	0.322577
4	3	0.5148	0.4852	0.25	0.75	0.711596	0.318692
5	3	0.51	0.49	0.2372	0.7628	0.740407	0.345135
6	3	0.5108	0.4892	0.2588	0.7412	0.674124	0.309987
7	3	0.494	0.506	0.2436	0.7564	0.679729	0.354905
8	3	0.4852	0.5148	0.2604	0.7396	0.605006	0.33961
9	3	0.4876	0.5124	0.248	0.752	0.64971	0.355942
10	3	0.4944	0.5056	0.256	0.744	0.641689	0.334882
11	3	0.4968	0.5032	0.2484	0.7516	0.671512	0.343777
12	3	0.498	0.502	0.2664	0.7336	0.618724	0.314375
13	3	0.492	0.508	0.2576	0.7424	0.630708	0.335408
14	3	0.496	0.504	0.2528	0.7472	0.655678	0.337866
15	3	0.5164	0.4836	0.248	0.752	0.721917	0.319838
16	3	0.4848	0.5152	0.2356	0.7644	0.682418	0.379319
17	3	0.5032	0.4968	0.2484	0.7516	0.687555	0.335756
18	3	0.5168	0.4832	0.2528	0.7472	0.707828	0.31179
19	3	0.4868	0.5132	0.2488	0.7512	0.645177	0.355682
20	3	0.4944	0.5056	0.2556	0.7444	0.642933	0.335504
21	3	0.514	0.486	0.2536	0.7464	0.698304	0.314052
22	3	0.5176	0.4824	0.2528	0.7472	0.709835	0.310787
23	3	0.5076	0.4924	0.2624	0.7376	0.655015	0.308456
24	3	0.5052	0.4948	0.2488	0.7512	0.691306	0.332618
25	3	0.4964	0.5036	0.2552	0.7448	0.649191	0.333619
26	3	0.5008	0.4992	0.2392	0.7608	0.710884	0.353436
27	3	0.4804	0.5196	0.2476	0.7524	0.632912	0.365606
28	3	0.4896	0.5104	0.2392	0.7608	0.682806	0.367475
29	3	0.4932	0.5068	0.244	0.756	0.676447	0.35527
30	3	0.5072	0.4928	0.2536	0.7464	0.681253	0.322578
31	3	0.5036	0.4964	0.2468	0.7532	0.693618	0.337785
32	3	0.5096	0.4904	0.2472	0.7528	0.707393	0.329631
33	3	0.4816	0.5184	0.2432	0.7568	0.649908	0.371092
34	3	0.5068	0.4932	0.2384	0.7616	0.728505	0.347206
35	3	0.4772	0.5228	0.2544	0.7456	0.603525	0.358945
36	3	0.5088	0.4912	0.2568	0.7432	0.675303	0.315591
37	3	0.5056	0.4944	0.248	0.752	0.694834	0.33338
38	3	0.4836	0.5164	0.2544	0.7456	0.619587	0.350914
39	3	0.5052	0.4948	0.2552	0.7448	0.67125	0.32259
40	3	0.4936	0.5064	0.244	0.756	0.67745	0.354768
41	3	0.5136	0.4864	0.2576	0.7424	0.684859	0.308333
42	3	0.512	0.488	0.2564	0.7436	0.684568	0.3122
43	3	0.4984	0.5016	0.252	0.748	0.664199	0.33611
44	3	0.5072	0.4928	0.246	0.754	0.70518	0.334541
45	3	0.5056	0.4944	0.2564	0.7436	0.668522	0.320223
46	3	0.482	0.518	0.2408	0.7592	0.658597	0.374433
47	3	0.508	0.492	0.2592	0.7408	0.665868	0.31288
48	3	0.512	0.488	0.2512	0.7488	0.700802	0.320317
49	3	0.5012	0.4988	0.2496	0.7504	0.678757	0.336371
50	3	0.5076	0.4924	0.2616	0.7384	0.657472	0.309684
51	3	0.4952	0.5048	0.252	0.748	0.656177	0.340121
52	3	0.5104	0.4896	0.2524	0.7476	0.693028	0.320442
53	3	0.504	0.496	0.2524	0.7476	0.676983	0.328465
54	3	0.4996	0.5004	0.2492	0.7508	0.676007	0.339006
55	3	0.4832	0.5168	0.2484	0.7516	0.63741	0.360829
56	3	0.4964	0.5036	0.2464	0.7536	0.676838	0.347443
57	3	0.4936	0.5064	0.266	0.734	0.608913	0.3205
58	3	0.5096	0.4904	0.252	0.748	0.692275	0.322072
59	3	0.5056	0.4944	0.2524	0.7476	0.680994	0.326459
60	3	0.496	0.504	0.2556	0.7444	0.646944	0.333499
61	3	0.4932	0.5068	0.2628	0.7372	0.617691	0.325891
62	3	0.5088	0.4912	0.2508	0.7492	0.694035	0.324957
63	3	0.496	0.504	0.2612	0.7388	0.629624	0.324838
64	3	0.4916	0.5084	0.242	0.758	0.678826	0.36047
65	3	0.4944	0.5056	0.2472	0.7528	0.66929	0.348682
66	3	0.4952	0.5048	0.2308	0.7692	0.724183	0.374123
67	3	0.5004	0.4996	0.2504	0.7496	0.674234	0.336114
68	3	0.5076	0.4924	0.2496	0.7504	0.694801	0.328349
69	3	0.4968	0.5032	0.2572	0.7428	0.643981	0.330012
70	3	0.488	0.512	0.2472	0.7528	0.653243	0.356706
71	3	0.5096	0.4904	0.2304	0.7696	0.761596	0.356732
72	3	0.49	0.51	0.2652	0.7348	0.602327	0.326232
73	3	0.4968	0.5032	0.2656	0.7344	0.618154	0.317098
74	3	0.5124	0.4876	0.2536	0.7464	0.694291	0.316058
75	3	0.5156	0.4844	0.242	0.758	0.738997	0.330385
76	3	0.5156	0.4844	0.2516	0.7484	0.708577	0.315175
77	3	0.5132	0.4868	0.2472	0.7528	0.716421	0.325117
78	3	0.4924	0.5076	0.2468	0.7532	0.665543	0.351823
79	3	0.498	0.502	0.2612	0.7388	0.634637	0.322332
80	3	0.4984	0.5016	0.248	0.752	0.676786	0.342404
81	3	0.5052	0.4948	0.2632	0.7368	0.646546	0.310238
82	3	0.4852	0.5148	0.2532	0.7468	0.627347	0.35078
83	3	0.5056	0.4944	0.2484	0.7516	0.693571	0.332748
84	3	0.4728	0.5272	0.2444	0.7556	0.623985	0.380226
85	3	0.504	0.496	0.2516	0.7484	0.67949	0.329718
86	3	0.5012	0.4988	0.2632	0.7368	0.636519	0.315252
87	3	0.5088	0.4912	0.25	0.75	0.69655	0.326215
88	3	0.5192	0.4808	0.2512	0.7488	0.718864	0.311286
89	3	0.4984	0.5016	0.2408	0.7592	0.699721	0.353871
90	3	0.498	0.502	0.2552	0.7448	0.653202	0.331614
91	3	0.4864	0.5136	0.2568	0.7432	0.619146	0.34367
92	3	0.5044	0.4956	0.256	0.744	0.666756	0.322349
93	3	0.5	0.5	0.2464	0.7536	0.685862	0.342931
94	3	0.5008	0.4992	0.248	0.752	0.682802	0.339396
95	3	0.4876	0.5124	0.2564	0.7436	0.623397	0.342786
96	3	0.4912	0.5088	0.2444	0.7556	0.670159	0.357139
97	3	0.4876	0.5124	0.2656	0.7344	0.595088	0.328631
98	3	0.5152	0.4848	0.2556	0.7444	0.69508	0.30943
99	3	0.502	0.498	0.2484	0.7516	0.684547	0.33726
100	3	0.5044	0.4956	0.2516	0.7484	0.680493	0.329217
101	3	0.494	0.506	0.2472	0.7528	0.668287	0.349184
102	3	0.4892	0.5108	0.2708	0.7292	0.58332	0.318735
103	3	0.5092	0.4908	0.2408	0.7592	0.726795	0.340334
104	3	0.4972	0.5028	0.2584	0.7416	0.641267	0.327652
105	3	0.516	0.484	0.268	0.732	0.65899	0.289378
106	3	0.498	0.502	0.2464	0.7536	0.680849	0.345438
107	3	0.5112	0.4888	0.2564	0.7436	0.682562	0.313203
108	3	0.4848	0.5152	0.2552	0.7448	0.620105	0.348162
109	3	0.514	0.486	0.266	0.734	0.660056	0.294928
110	3	0.5028	0.4972	0.2444	0.7556	0.699237	0.3426
111	3	0.4812	0.5188	0.244	0.756	0.646351	0.370318
112	3	0.5228	0.4772	0.2596	0.7404	0.701761	0.293698
113	3	0.5064	0.4936	0.2716	0.7284	0.624024	0.295969
114	3	0.5024	0.4976	0.2468	0.7532	0.69061	0.339289
115	3	0.4828	0.5172	0.246	0.754	0.644004	0.365129
116	3	0.518	0.482	0.2464	0.7536	0.730997	0.320364
117	3	0.4964	0.5036	0.254	0.746	0.652931	0.33549
118	3	0.4956	0.5044	0.2384	0.7616	0.700429	0.361244
119	3	0.4972	0.5028	0.2568	0.7432	0.646224	0.330131
120	3	0.4936	0.5064	0.2512	0.7488	0.654675	0.343381
121	3	0.5076	0.4924	0.2536	0.7464	0.682255	0.322076
122	3	0.5044	0.4956	0.246	0.754	0.698161	0.338051
123	3	0.5208	0.4792	0.262	0.738	0.689353	0.292515
124	3	0.498	0.502	0.2588	0.7412	0.642036	0.326031
125	3	0.4992	0.5008	0.2504	0.7496	0.671226	0.337618
126	3	0.4892	0.5108	0.2512	0.7488	0.643643	0.348897
127	3	0.5076	0.4924	0.2512	0.7488	0.68977	0.325833
128	3	0.4792	0.5208	0.2472	0.7528	0.631166	0.367744
129	3	0.5168	0.4832	0.2528	0.7472	0.707828	0.31179
130	3	0.482	0.518	0.2544	0.7456	0.615573	0.352921
131	3	0.5032	0.4968	0.258	0.742	0.657545	0.320751
132	3	0.4972	0.5028	0.2688	0.7312	0.609428	0.311732
133	3	0.48	0.52	0.2616	0.7384	0.588267	0.344287
134	3	0.5136	0.4864	0.2504	0.7496	0.707328	0.319567
135	3	0.5012	0.4988	0.2584	0.7416	0.651294	0.322639
136	3	0.5032	0.4968	0.244	0.756	0.701515	0.342736
137	3	0.4888	0.5112	0.2548	0.7452	0.631383	0.343769
138	3	0.5232	0.4768	0.2656	0.7344	0.684362	0.283994
139	3	0.4884	0.5116	0.2352	0.7648	0.692747	0.375455
140	3	0.5112	0.4888	0.252	0.748	0.696287	0.320066
141	3	0.5228	0.4772	0.2476	0.7524	0.739244	0.31244
142	3	0.5136	0.4864	0.2508	0.7492	0.706071	0.318939
143	3	0.5076	0.4924	0.2592	0.7408	0.664865	0.313381
144	3	0.5088	0.4912	0.2584	0.7416	0.670346	0.313113
145	3	0.4812	0.5188	0.264	0.736	0.58392	0.339102
146	3	0.5076	0.4924	0.246	0.754	0.706183	0.33404
147	3	0.508	0.492	0.2572	0.7428	0.672056	0.315974
148	3	0.5004	0.4996	0.2472	0.7528	0.68433	0.341162
149	3	0.518	0.482	0.2528	0.7472	0.710839	0.310285
150	3	0.4912	0.5088	0.2492	0.7508	0.654949	0.349535
151	3	0.5044	0.4956	0.252	0.748	0.679239	0.32859
152	3	0.5036	0.4964	0.2596	0.7404	0.653603	0.317778
153	3	0.5092	0.4908	0.2576	0.7424	0.673825	0.31385
154	3	0.51	0.49	0.2568	0.7432	0.678311	0.314087
155	3	0.4996	0.5004	0.2488	0.7512	0.677268	0.339637
156	3	0.4912	0.5088	0.264	0.736	0.609002	0.326561
157	3	0.4964	0.5036	0.2588	0.7412	0.638025	0.328037
158	3	0.5256	0.4744	0.2412	0.7588	0.766661	0.319117
159	3	0.488	0.512	0.2584	0.7416	0.618202	0.339185
160	3	0.5096	0.4904	0.2464	0.7536	0.709928	0.330898
161	3	0.5068	0.4932	0.2716	0.7284	0.625027	0.295468
162	3	0.4976	0.5024	0.25	0.75	0.668474	0.340253
163	3	0.5004	0.4996	0.2536	0.7464	0.664207	0.331101
164	3	0.4888	0.5112	0.2508	0.7492	0.643896	0.350026
165	3	0.5076	0.4924	0.2536	0.7464	0.682255	0.322076
166	3	0.4948	0.5052	0.2416	0.7584	0.68813	0.3571
167	3	0.488	0.512	0.2464	0.7536	0.655778	0.357973
168	3	0.5012	0.4988	0.2496	0.7504	0.678757	0.336371
169	3	0.5108	0.4892	0.2608	0.7392	0.667956	0.306903
170	3	0.492	0.508	0.2464	0.7536	0.665808	0.352958
171	3	0.4956	0.5044	0.2548	0.7452	0.648431	0.335245
172	3	0.4988	0.5012	0.25	0.75	0.671482	0.338749
173	3	0.5024	0.4976	0.2436	0.7564	0.700785	0.344377
174	3	0.504	0.496	0.2632	0.7368	0.643538	0.311742
175	3	0.5008	0.4992	0.2496	0.7504	0.677754	0.336872
176	3	0.5116	0.4884	0.2536	0.7464	0.692285	0.317061
177	3	0.4996	0.5004	0.252	0.748	0.667207	0.334606
178	3	0.4952	0.5048	0.2628	0.7372	0.622705	0.323385
179	3	0.5048	0.4952	0.2484	0.7516	0.691565	0.333751
180	3	0.4896	0.5104	0.2512	0.7488	0.644646	0.348395
181	3	0.4932	0.5068	0.244	0.756	0.676447	0.35527
182	3	0.4956	0.5044	0.2548	0.7452	0.648431	0.335245
183	3	0.494	0.506	0.244	0.756	0.678453	0.354267
184	3	0.496	0.504	0.2516	0.7484	0.659437	0.339745
185	3	0.5136	0.4864	0.2568	0.7432	0.687339	0.309573
186	3	0.5056	0.4944	0.244	0.756	0.707531	0.339728
187	3	0.5256	0.4744	0.2604	0.7396	0.706327	0.288949
188	3	0.5124	0.4876	0.2568	0.7432	0.68433	0.311078
189	3	0.5068	0.4932	0.2272	0.7728	0.765146	0.365527
190	3	0.506	0.494	0.2572	0.7428	0.667042	0.318481
191	3	0.5048	0.4952	0.2324	0.7676	0.742998	0.359467
192	3	0.5052	0.4948	0.2504	0.7496	0.686266	0.330098
193	3	0.518	0.482	0.2532	0.7468	0.709588	0.30966
194	3	0.496	0.504	0.246	0.754	0.677105	0.348579
195	3	0.5092	0.4908	0.2712	0.7288	0.632251	0.293062
196	3	0.49	0.51	0.25	0.75	0.649421	0.349779
197	3	0.5148	0.4852	0.234	0.766	0.762844	0.344315
198	3	0.492	0.508	0.2512	0.7488	0.650664	0.345386
199	3	0.5148	0.4852	0.2512	0.7488	0.707825	0.316806
200	3	0.5028	0.4972	0.2588	0.7412	0.654068	0.320015
201	3	0.5032	0.4968	0.2412	0.7588	0.710469	0.347213
202	3	0.5032	0.4968	0.2464	0.7536	0.693884	0.33892
203	3	0.512	0.488	0.2512	0.7488	0.700802	0.320317
204	3	0.5112	0.4888	0.2688	0.7312	0.644524	0.294184
205	3	0.4912	0.5088	0.2592	0.7408	0.623754	0.333937
206	3	0.5008	0.4992	0.2516	0.7484	0.671469	0.333729
207	3	0.4848	0.5152	0.2568	0.7432	0.615132	0.345676
208	3	0.5164	0.4836	0.2468	0.7532	0.725715	0.321737
209	3	0.5132	0.4868	0.2508	0.7492	0.705068	0.31944
210	3	0.5068	0.4932	0.2544	0.7456	0.677753	0.321831
211	3	0.508	0.492	0.2652	0.7348	0.64745	0.303671
212	3	0.4928	0.5072	0.25	0.75	0.656441	0.346269
213	3	0.4848	0.5152	0.2464	0.7536	0.647752	0.361986
214	3	0.5048	0.4952	0.2376	0.7624	0.726076	0.351006
215	3	0.506	0.494	0.2796	0.7204	0.599071	0.284495
216	3	0.4964	0.5036	0.2368	0.7632	0.70761	0.362829
217	3	0.498	0.502	0.2336	0.7664	0.722029	0.366028
218	3	0.5144	0.4856	0.2404	0.7596	0.74112	0.334457
219	3	0.5092	0.4908	0.2596	0.7404	0.667642	0.310758
220	3	0.504	0.496	0.248	0.752	0.690824	0.335385
221	3	0.5052	0.4948	0.2408	0.7592	0.716766	0.345348
222	3	0.514	0.486	0.2464	0.7536	0.720962	0.325381
223	3	0.5012	0.4988	0.2564	0.7436	0.657492	0.325738
224	3	0.4916	0.5084	0.2756	0.7244	0.574906	0.30851
225	3	0.5248	0.4752	0.254	0.746	0.72416	0.299875
226	3	0.5076	0.4924	0.2572	0.7428	0.671053	0.316475
227	3	0.508	0.492	0.2548	0.7452	0.679515	0.319703
228	3	0.514	0.486	0.2568	0.7432	0.688342	0.309071
229	3	0.5104	0.4896	0.2596	0.7404	0.670651	0.309254
230	3	0.5136	0.4864	0.2412	0.7588	0.736544	0.334175
231	3	0.5076	0.4924	0.2512	0.7488	0.68977	0.325833
232	3	0.5048	0.4952	0.2468	0.7532	0.696626	0.336281
233	3	0.5044	0.4956	0.2708	0.7292	0.621425	0.299683
234	3	0.4884	0.5116	0.2508	0.7492	0.642893	0.350528
235	3	0.5008	0.4992	0.236	0.764	0.721234	0.358612
236	3	0.496	0.504	0.2476	0.7524	0.672035	0.346044
237	3	0.5028	0.4972	0.2532	0.7468	0.671472	0.328718
238	3	0.508	0.492	0.2696	0.7304	0.634078	0.296984
239	3	0.51	0.49	0.2596	0.7404	0.669648	0.309755
240	3	0.5144	0.4856	0.2468	0.7532	0.720698	0.324245
241	3	0.5	0.5	0.2456	0.7544	0.688401	0.344201
242	3	0.5148	0.4852	0.2408	0.7592	0.740838	0.333312
243	3	0.516	0.484	0.2576	0.7424	0.690879	0.305323
244	3	0.5148	0.4852	0.2516	0.7484	0.70657	0.316178
245	3	0.4968	0.5032	0.2476	0.7524	0.67404	0.345041
246	3	0.5028	0.4972	0.2732	0.7268	0.610182	0.298072
247	3	0.5164	0.4836	0.2544	0.7456	0.701828	0.309794
248	3	0.5064	0.4936	0.2492	0.7508	0.693052	0.330483
249	3	0.496	0.504	0.266	0.734	0.614929	0.317491
250	3	0.508	0.492	0.2496	0.7504	0.695803	0.327847
251	3	0.5108	0.4892	0.2416	0.7584	0.72824	0.337045
252	3	0.496	0.504	0.2492	0.7508	0.666983	0.343518
253	3	0.4924	0.5076	0.246	0.754	0.66808	0.353091
254	3	0.4864	0.5136	0.2528	0.7472	0.631608	0.349901
255	3	0.4996	0.5004	0.2416	0.7584	0.700162	0.351084
256	3	0.5092	0.4908	0.2556	0.7444	0.680033	0.316954
257	3	0.4996	0.5004	0.2556	0.7444	0.655968	0.328986
258	3	0.496	0.504	0.2736	0.7264	0.591934	0.305994
259	3	0.5088	0.4912	0.2528	0.7472	0.687765	0.321822
260	3	0.4916	0.5084	0.2372	0.7628	0.694281	0.368198
261	3	0.4956	0.5044	0.2608	0.7392	0.629852	0.325955
262	3	0.516	0.484	0.2392	0.7608	0.748995	0.334381
263	3	0.512	0.488	0.2668	0.7332	0.652604	0.296218
264	3	0.4944	0.5056	0.2508	0.7492	0.657937	0.343006
265	3	0.4856	0.5144	0.2596	0.7404	0.608476	0.340341
266	3	0.4992	0.5008	0.2532	0.7468	0.662448	0.333229
267	3	0.4868	0.5132	0.2624	0.7376	0.60287	0.334529
268	3	0.5164	0.4836	0.2564	0.7436	0.695604	0.306682
269	3	0.484	0.516	0.2556	0.7444	0.616854	0.348544
270	3	0.5024	0.4976	0.2428	0.7572	0.70334	0.345654
271	3	0.4932	0.5068	0.2524	0.7476	0.64991	0.342001
272	3	0.5168	0.4832	0.25	0.75	0.716614	0.316183
273	3	0.4952	0.5048	0.25	0.75	0.662458	0.343261
274	3	0.4976	0.5024	0.2748	0.7252	0.592344	0.302188
275	3	0.5012	0.4988	0.2612	0.7388	0.642658	0.318321
276	3	0.4916	0.5084	0.2516	0.7484	0.648406	0.34526
277	3	0.5024	0.4976	0.2528	0.7472	0.67172	0.329844
278	3	0.4976	0.5024	0.2504	0.7496	0.667216	0.339624
279	3	0.4944	0.5056	0.2588	0.7412	0.633012	0.330543
280	3	0.5052	0.4948	0.2656	0.7344	0.63921	0.30657
281	3	0.4952	0.5048	0.2716	0.7284	0.595949	0.310007
282	3	0.5044	0.4956	0.2612	0.7388	0.65068	0.31431
283	3	0.4972	0.5028	0.2576	0.7424	0.643744	0.32889
284	3	0.4896	0.5104	0.2444	0.7556	0.666147	0.359145
285	3	0.4884	0.5116	0.27	0.73	0.583732	0.320947
286	3	0.5008	0.4992	0.2548	0.7452	0.661466	0.328728
287	3	0.504	0.496	0.2528	0.7472	0.675731	0.327839
288	3	0.5136	0.4864	0.2564	0.7436	0.688581	0.310194
289	3	0.4924	0.5076	0.2424	0.7576	0.679552	0.358827
290	3	0.4896	0.5104	0.2564	0.7436	0.628412	0.340278
291	3	0.4952	0.5048	0.258	0.742	0.637491	0.330778
292	3	0.494	0.506	0.258	0.742	0.634483	0.332282
293	3	0.4944	0.5056	0.2424	0.7576	0.684566	0.35632
294	3	0.4872	0.5128	0.2444	0.7556	0.660128	0.362155
295	3	0.5008	0.4992	0.2588	0.7412	0.649055	0.322522
296	3	0.4996	0.5004	0.2556	0.7444	0.655968	0.328986
297	3	0.4952	0.5048	0.2512	0.7488	0.658686	0.341375
298	3	0.4956	0.5044	0.25	0.75	0.66346	0.34276
299	3	0.5248	0.4752	0.2592	0.7408	0.708018	0.291805
300	3	0.496	0.504	0.2464	0.7536	0.675836	0.347944
301	3	0.488	0.512	0.2488	0.7512	0.648187	0.354177
302	3	0.502	0.498	0.2556	0.7444	0.661984	0.325979
303	3	0.4932	0.5068	0.2688	0.7312	0.5994	0.316746
304	3	0.4804	0.5196	0.264	0.736	0.581912	0.340106
305	3	0.4924	0.5076	0.272	0.728	0.587724	0.312913
306	3	0.5028	0.4972	0.2476	0.7524	0.68908	0.337521
307	3	0.4972	0.5028	0.2436	0.7564	0.687751	0.350894
308	3	0.4904	0.5096	0.2496	0.7504	0.651683	0.349907
309	3	0.5132	0.4868	0.2528	0.7472	0.698798	0.316305
310	3	0.478	0.522	0.2608	0.7392	0.585707	0.348027
311	3	0.4984	0.5016	0.2652	0.7348	0.623385	0.315703
312	3	0.4996	0.5004	0.2484	0.7516	0.678531	0.340268
313	3	0.5164	0.4836	0.2548	0.7452	0.700581	0.30917
314	3	0.5112	0.4888	0.2704	0.7296	0.639682	0.291763
315	3	0.5028	0.4972	0.268	0.732	0.625892	0.305927
316	3	0.5028	0.4972	0.2536	0.7464	0.670222	0.328093
317	3	0.4948	0.5052	0.2584	0.7416	0.635251	0.33066
318	3	0.506	0.494	0.2612	0.7388	0.654691	0.312305
319	3	0.4992	0.5008	0.2576	0.7424	0.648757	0.326384
320	3	0.4868	0.5132	0.2604	0.7396	0.609019	0.337603
321	3	0.4992	0.5008	0.2656	0.7344	0.62417	0.31409
322	3	0.4904	0.5096	0.25	0.75	0.650424	0.349278
323	3	0.4896	0.5104	0.2496	0.7504	0.649677	0.35091
324	3	0.492	0.508	0.2412	0.7588	0.682393	0.361251
325	3	0.4936	0.5064	0.2468	0.7532	0.668551	0.350319
326	3	0.4972	0.5028	0.2496	0.7504	0.66873	0.341384
327	3	0.5008	0.4992	0.2408	0.7592	0.705737	0.350863
328	3	0.5048	0.4952	0.252	0.748	0.680241	0.328089
329	3	0.4928	0.5072	0.2612	0.7388	0.621602	0.328849
330	3	0.4916	0.5084	0.2572	0.7428	0.630945	0.33653
331	3	0.5064	0.4936	0.266	0.734	0.640999	0.304456
332	3	0.4912	0.5088	0.2528	0.7472	0.643644	0.343882
333	3	0.494	0.506	0.2484	0.7516	0.664493	0.347287
334	3	0.488	0.512	0.2448	0.7552	0.660861	0.360515
335	3	0.5004	0.4996	0.2496	0.7504	0.676752	0.337373
336	3	0.4844	0.5156	0.2504	0.7496	0.634118	0.356172
337	3	0.5148	0.4852	0.252	0.748	0.705316	0.315551
338	3	0.5136	0.4864	0.2676	0.7324	0.654185	0.292996
339	3	0.4864	0.5136	0.2624	0.7376	0.601867	0.33503
340	3	0.4888	0.5112	0.2552	0.7448	0.630137	0.343146
341	3	0.5124	0.4876	0.2456	0.7544	0.719489	0.328657
342	3	0.4936	0.5064	0.262	0.738	0.621149	0.326617
343	3	0.5088	0.4912	0.2512	0.7488	0.692778	0.324329
344	3	0.51	0.49	0.2584	0.7416	0.673355	0.311609
345	3	0.4996	0.5004	0.2512	0.7488	0.669716	0.33586
346	3	0.5184	0.4816	0.2568	0.7432	0.699381	0.303552
347	3	0.4888	0.5112	0.2648	0.7352	0.600539	0.328347
348	3	0.5004	0.4996	0.2556	0.7444	0.657973	0.327984
349	3	0.4964	0.5036	0.2384	0.7616	0.702435	0.360241
350	3	0.514	0.486	0.2512	0.7488	0.705818	0.317809
351	3	0.4948	0.5052	0.2468	0.7532	0.671559	0.348815
352	3	0.4992	0.5008	0.2516	0.7484	0.667458	0.335734
353	3	0.48	0.52	0.242	0.758	0.64973	0.375019
354	3	0.5044	0.4956	0.2416	0.7584	0.712194	0.345068
355	3	0.5028	0.4972	0.2516	0.7484	0.676482	0.331222
356	3	0.4972	0.5028	0.2708	0.7292	0.603377	0.308707
357	3	0.5004	0.4996	0.248	0.752	0.6818	0.339897
358	3	0.4908	0.5092	0.2528	0.7472	0.642641	0.344384
359	3	0.4828	0.5172	0.2464	0.7536	0.642735	0.364495
360	3	0.5216	0.4784	0.2556	0.7444	0.71114	0.3014
361	3	0.5032	0.4968	0.2556	0.7444	0.664992	0.324475
362	3	0.5024	0.4976	0.2496	0.7504	0.681765	0.334867
363	3	0.4992	0.5008	0.268	0.732	0.616868	0.310439
364	3	0.498	0.502	0.2512	0.7488	0.665705	0.337866
365	3	0.5036	0.4964	0.2432	0.7568	0.70507	0.343511
366	3	0.5188	0.4812	0.2472	0.7528	0.730469	0.318093
367	3	0.4828	0.5172	0.2668	0.7332	0.579393	0.332824
368	3	0.4908	0.5092	0.254	0.746	0.638892	0.342509
369	3	0.4828	0.5172	0.2632	0.7368	0.590384	0.338319
370	3	0.48	0.52	0.2636	0.7364	0.582132	0.34122
371	3	0.5016	0.4984	0.2556	0.7444	0.660981	0.32648
372	3	0.5028	0.4972	0.254	0.746	0.668974	0.327468
373	3	0.506	0.494	0.26	0.74	0.658386	0.314153
374	3	0.506	0.494	0.2652	0.7348	0.642436	0.306178
375	3	0.4984	0.5016	0.2412	0.7588	0.698437	0.353229
376	3	0.502	0.498	0.2468	0.7532	0.689608	0.33979
377	3	0.5012	0.4988	0.2492	0.7508	0.680017	0.337001
378	3	0.5064	0.4936	0.2344	0.7656	0.740476	0.354195
379	3	0.492	0.508	0.2516	0.7484	0.649409	0.344759
380	3	0.4848	0.5152	0.258	0.742	0.611414	0.343817
381	3	0.4948	0.5052	0.2296	0.7704	0.72713	0.3766
382	3	0.5072	0.4928	0.2568	0.7432	0.671291	0.317597
383	3	0.5064	0.4936	0.2396	0.7604	0.723633	0.345773
384	3	0.5048	0.4952	0.25	0.75	0.686522	0.331229
385	3	0.4996	0.5004	0.254	0.746	0.660952	0.331479
386	3	0.5116	0.4884	0.2464	0.7536	0.714943	0.328391
387	3	0.5052	0.4948	0.2516	0.7484	0.682498	0.328214
388	3	0.498	0.502	0.2508	0.7492	0.666961	0.338494
389	3	0.4984	0.5016	0.2372	0.7628	0.711328	0.359674
390	3	0.5164	0.4836	0.2592	0.7408	0.686934	0.302347
391	3	0.5072	0.4928	0.2532	0.7468	0.682502	0.323202
392	3	0.4828	0.5172	0.2596	0.7404	0.601452	0.343853
393	3	0.5076	0.4924	0.2472	0.7528	0.702379	0.332138
394	3	0.4956	0.5044	0.2548	0.7452	0.648431	0.335245
395	3	0.4956	0.5044	0.2508	0.7492	0.660945	0.341502
396	3	0.4972	0.5028	0.26	0.74	0.636327	0.325182
397	3	0.4912	0.5088	0.2524	0.7476	0.644896	0.344508
398	3	0.5032	0.4968	0.248	0.752	0.688818	0.336388
399	3	0.5008	0.4992	0.2428	0.7572	0.699329	0.347659
400	3	0.5132	0.4868	0.2536	0.7464	0.696297	0.315055
401	3	0.5064	0.4936	0.2552	0.7448	0.674258	0.321086
402	3	0.49	0.51	0.2496	0.7504	0.65068	0.350409
403	3	0.5116	0.4884	0.2428	0.7572	0.726405	0.334122
404	3	0.4992	0.5008	0.2636	0.7364	0.630281	0.317146
405	3	0.51	0.49	0.2732	0.7268	0.628232	0.289047
406	3	0.4972	0.5028	0.2584	0.7416	0.641267	0.327652
407	3	0.5	0.5	0.2716	0.7284	0.607981	0.303991
408	3	0.4992	0.5008	0.2592	0.7408	0.643808	0.32391
409	3	0.508	0.492	0.2556	0.7444	0.677025	0.318458
410	3	0.5072	0.4928	0.2436	0.7564	0.712818	0.33836
411	3	0.4912	0.5088	0.2584	0.7416	0.626226	0.335173
412	3	0.4956	0.5044	0.2528	0.7472	0.654675	0.338367
413	3	0.4996	0.5004	0.252	0.748	0.667207	0.334606
414	3	0.4996	0.5004	0.254	0.746	0.660952	0.331479
415	3	0.498	0.502	0.2488	0.7512	0.673258	0.341642
416	3	0.5064	0.4936	0.2364	0.7636	0.733974	0.350944
417	3	0.5036	0.4964	0.2632	0.7368	0.642535	0.312244
418	3	0.4972	0.5028	0.2484	0.7516	0.672515	0.343276
419	3	0.4936	0.5064	0.2608	0.7392	0.624838	0.328462
420	3	0.4936	0.5064	0.2596	0.7404	0.628536	0.330311
421	3	0.5216	0.4784	0.2456	0.7544	0.742571	0.317116
422	3	0.498	0.502	0.2664	0.7336	0.618724	0.314375
423	3	0.4952	0.5048	0.2616	0.7384	0.626388	0.325226
424	3	0.496	0.504	0.248	0.752	0.67077	0.345412
425	3	0.4908	0.5092	0.2544	0.7456	0.637644	0.341885
426	3	0.5088	0.4912	0.2676	0.7324	0.642148	0.299014
427	3	0.4896	0.5104	0.2588	0.7412	0.620977	0.336561
428	3	0.486	0.514	0.2636	0.7364	0.597186	0.333693
429	3	0.4892	0.5108	0.2488	0.7512	0.651196	0.352673
430	3	0.5092	0.4908	0.2548	0.7452	0.682524	0.318199
431	3	0.4924	0.5076	0.2524	0.7476	0.647905	0.343004
432	3	0.498	0.502	0.24	0.76	0.701289	0.355658
433	3	0.502	0.498	0.2444	0.7556	0.697232	0.343603
434	3	0.512	0.488	0.24	0.76	0.736387	0.338109
435	3	0.498	0.502	0.2604	0.7396	0.637099	0.323563
436	3	0.5216	0.4784	0.262	0.738	0.691361	0.291511
437	3	0.508	0.492	0.2572	0.7428	0.672056	0.315974
438	3	0.4924	0.5076	0.2512	0.7488	0.651667	0.344885
439	3	0.5112	0.4888	0.2524	0.7476	0.695034	0.319439
440	3	0.5052	0.4948	0.2712	0.7288	0.622223	0.298076
441	3	0.496	0.504	0.242	0.758	0.689857	0.354955
442	3	0.512	0.488	0.2492	0.7508	0.707093	0.323463
443	3	0.5224	0.4776	0.2496	0.7504	0.731927	0.309786
444	3	0.4988	0.5012	0.2436	0.7564	0.691761	0.348889
445	3	0.508	0.492	0.2572	0.7428	0.672056	0.315974
446	3	0.5036	0.4964	0.2472	0.7528	0.692351	0.337152
447	3	0.494	0.506	0.2528	0.7472	0.650664	0.340372
448	3	0.4936	0.5064	0.2472	0.7528	0.667284	0.349685
449	3	0.5028	0.4972	0.2548	0.7452	0.666479	0.326221
450	3	0.494	0.506	0.2388	0.7612	0.695128	0.362604
451	3	0.51	0.49	0.258	0.742	0.674593	0.312227
452	3	0.4892	0.5108	0.2528	0.7472	0.63863	0.34639
453	3	0.494	0.506	0.2428	0.7572	0.682284	0.356182
454	3	0.4852	0.5148	0.2592	0.7408	0.608707	0.34146
455	3	0.5128	0.4872	0.2548	0.7452	0.691551	0.313685
456	3	0.482	0.518	0.2568	0.7432	0.608108	0.349189
457	3	0.4928	0.5072	0.2636	0.7364	0.614237	0.325167
458	3	0.5084	0.4916	0.2604	0.7396	0.66317	0.310528
459	3	0.4832	0.5168	0.2636	0.7364	0.590162	0.337205
460	3	0.5032	0.4968	0.2396	0.7604	0.715611	0.349784
461	3	0.4784	0.5216	0.2588	0.7412	0.59288	0.35061
462	3	0.496	0.504	0.2524	0.7476	0.65693	0.338492
463	3	0.4912	0.5088	0.2424	0.7576	0.676543	0.360332
464	3	0.4964	0.5036	0.2536	0.7464	0.65418	0.336114
465	3	0.4964	0.5036	0.2528	0.7472	0.656681	0.337364
466	3	0.514	0.486	0.2592	0.7408	0.680914	0.305357
467	3	0.5168	0.4832	0.252	0.748	0.710333	0.313043
468	3	0.4868	0.5132	0.2584	0.7416	0.615192	0.34069
469	3	0.5156	0.4844	0.2596	0.7404	0.683692	0.302733
470	3	0.5092	0.4908	0.2476	0.7524	0.705125	0.329499
471	3	0.502	0.498	0.2564	0.7436	0.659497	0.324735
472	3	0.4928	0.5072	0.2656	0.7344	0.608127	0.322112
473	3	0.5032	0.4968	0.25	0.75	0.682511	0.333234
474	3	0.5124	0.4876	0.2524	0.7476	0.698044	0.317935
475	3	0.4964	0.5036	0.2428	0.7572	0.6883	0.353174
476	3	0.5024	0.4976	0.2536	0.7464	0.66922	0.328594
477	3	0.508	0.492	0.2796	0.7204	0.604085	0.281988
478	3	0.4984	0.5016	0.25	0.75	0.670479	0.33925
479	3	0.48	0.52	0.2384	0.7616	0.661305	0.380806
480	3	0.5104	0.4896	0.2416	0.7584	0.727237	0.337547
481	3	0.4928	0.5072	0.2632	0.7368	0.615462	0.32578
482	3	0.514	0.486	0.266	0.734	0.660056	0.294928
483	3	0.4944	0.5056	0.2492	0.7508	0.662972	0.345523
484	3	0.4976	0.5024	0.2612	0.7388	0.633634	0.322833
485	3	0.4892	0.5108	0.2424	0.7576	0.671528	0.362839
486	3	0.5	0.5	0.2372	0.7628	0.715338	0.357669
487	3	0.4952	0.5048	0.2652	0.7348	0.615363	0.319714
488	3	0.492	0.508	0.25	0.75	0.654435	0.347272
489	3	0.5092	0.4908	0.2556	0.7444	0.680033	0.316954
490	3	0.5212	0.4788	0.26	0.74	0.696511	0.29509
491	3	0.5036	0.4964	0.2504	0.7496	0.682256	0.332104
492	3	0.5112	0.4888	0.2412	0.7588	0.730526	0.337185
493	3	0.4772	0.5228	0.2592	0.7408	0.588631	0.351498
494	3	0.4892	0.5108	0.2568	0.7432	0.626168	0.340159
495	3	0.5016	0.4984	0.254	0.746	0.665966	0.328972
496	3	0.5088	0.4912	0.2552	0.7448	0.680275	0.318077
497	3	0.5048	0.4952	0.2436	0.7564	0.706801	0.341369
498	3	0.5168	0.4832	0.2488	0.7512	0.720395	0.318074
499	3	0.4932	0.5068	0.2604	0.7396	0.625067	0.329579
500	3	0.4932	0.5068	0.2416	0.7584	0.684119	0.359105
501	3	0.4968	0.5032	0.2584	0.7416	0.640265	0.328154
502	3	0.5192	0.4808	0.252	0.748	0.716355	0.310032
503	3	0.492	0.508	0.2556	0.7444	0.636916	0.338512
504	3	0.5088	0.4912	0.2488	0.7512	0.700331	0.328105
505	3	0.5112	0.4888	0.2512	0.7488	0.698796	0.32132
506	3	0.4924	0.5076	0.248	0.752	0.661745	0.349924
507	3	0.5044	0.4956	0.2584	0.7416	0.659315	0.318628
508	3	0.4908	0.5092	0.2496	0.7504	0.652686	0.349406
509	3	0.5168	0.4832	0.254	0.746	0.704079	0.309916
510	3	0.4984	0.5016	0.2488	0.7512	0.67426	0.341141
511	3	0.5024	0.4976	0.254	0.746	0.667971	0.32797
512	3	0.506	0.494	0.2716	0.7284	0.623021	0.29647
513	3	0.4852	0.5148	0.2592	0.7408	0.608707	0.34146
514	3	0.4868	0.5132	0.2532	0.7468	0.63136	0.348774
515	3	0.5068	0.4932	0.2532	0.7468	0.6815	0.323704
516	3	0.4892	0.5108	0.256	0.744	0.628652	0.341401
517	3	0.492	0.508	0.25	0.75	0.654435	0.347272
518	3	0.5152	0.4848	0.2468	0.7532	0.722704	0.323242
519	3	0.4892	0.5108	0.2584	0.7416	0.621211	0.33768
520	3	0.5124	0.4876	0.246	0.754	0.718218	0.328022
521	3	0.5168	0.4832	0.2396	0.7604	0.749714	0.332733
522	3	0.5044	0.4956	0.25	0.75	0.685519	0.33173
523	3	0.4948	0.5052	0.2552	0.7448	0.64518	0.335625
524	3	0.504	0.496	0.2524	0.7476	0.676983	0.328465
525	3	0.4828	0.5172	0.258	0.742	0.606396	0.346325
526	3	0.4932	0.5068	0.2576	0.7424	0.633716	0.333904
527	3	0.4976	0.5024	0.2576	0.7424	0.644746	0.328389
528	3	0.5156	0.4844	0.2672	0.7328	0.660417	0.291095
529	3	0.494	0.506	0.2524	0.7476	0.651916	0.340998
530	3	0.5088	0.4912	0.2544	0.7456	0.682767	0.319324
531	3	0.5084	0.4916	0.2668	0.7332	0.643577	0.300731
532	3	0.5088	0.4912	0.2496	0.7504	0.697809	0.326844
533	3	0.4836	0.5164	0.238	0.762	0.67163	0.376936
534	3	0.4916	0.5084	0.2488	0.7512	0.657214	0.349664
535	3	0.5068	0.4932	0.2564	0.7436	0.67153	0.318719
536	3	0.5096	0.4904	0.246	0.754	0.711197	0.331533
537	3	0.4928	0.5072	0.2488	0.7512	0.660222	0.34816
538	3	0.5172	0.4828	0.2476	0.7524	0.725189	0.319467
539	3	0.504	0.496	0.2492	0.7508	0.687036	0.333491
540	3	0.5168	0.4832	0.2636	0.7364	0.67441	0.295081
541	3	0.5056	0.4944	0.2428	0.7572	0.711362	0.341643
542	3	0.4884	0.5116	0.2484	0.7516	0.650452	0.354307
543	3	0.5288	0.4712	0.2484	0.7516	0.751787	0.30364
544	3	0.4964	0.5036	0.2512	0.7488	0.661694	0.339871
545	3	0.5048	0.4952	0.2468	0.7532	0.696626	0.336281
546	3	0.5004	0.4996	0.248	0.752	0.6818	0.339897
547	3	0.5128	0.4872	0.2452	0.7548	0.721763	0.328791
548	3	0.5204	0.4796	0.2504	0.7496	0.724389	0.311037
549	3	0.4976	0.5024	0.2476	0.7524	0.676046	0.344039
550	3	0.4968	0.5032	0.236	0.764	0.711207	0.363625
551	3	0.5004	0.4996	0.2628	0.7372	0.63574	0.316867
552	3	0.5232	0.4768	0.2524	0.7476	0.725143	0.304385
553	3	0.5072	0.4928	0.2512	0.7488	0.688767	0.326335
554	3	0.5004	0.4996	0.2596	0.7404	0.645582	0.321788
555	3	0.4948	0.5052	0.242	0.758	0.686849	0.356459
556	3	0.492	0.508	0.256	0.744	0.635672	0.337891
557	3	0.4968	0.5032	0.2436	0.7564	0.686748	0.351395
558	3	0.4888	0.5112	0.2284	0.7716	0.716048	0.386102
559	3	0.5052	0.4948	0.2492	0.7508	0.690044	0.331987
560	3	0.4836	0.5164	0.2404	0.7596	0.663896	0.373068
561	3	0.4788	0.5212	0.2508	0.7492	0.618809	0.36257
562	3	0.5092	0.4908	0.2656	0.7344	0.649238	0.301556
563	3	0.512	0.488	0.2448	0.7552	0.721029	0.330431
564	3	0.5096	0.4904	0.2564	0.7436	0.67855	0.315209
565	3	0.5128	0.4872	0.2348	0.7652	0.75522	0.34552
566	3	0.4972	0.5028	0.2364	0.7636	0.710912	0.362475
567	3	0.4908	0.5092	0.2528	0.7472	0.642641	0.344384
568	3	0.508	0.492	0.2764	0.7236	0.613624	0.286758
569	3	0.4964	0.5036	0.2492	0.7508	0.667985	0.343017
570	3	0.5064	0.4936	0.2764	0.7236	0.609613	0.288763
571	3	0.4888	0.5112	0.256	0.744	0.627649	0.341902
572	3	0.4936	0.5064	0.2464	0.7536	0.669819	0.350953
573	3	0.4972	0.5028	0.264	0.736	0.624043	0.31904
574	3	0.5064	0.4936	0.2408	0.7592	0.719775	0.343844
575	3	0.5004	0.4996	0.2608	0.7392	0.641884	0.319939
576	3	0.4832	0.5168	0.2536	0.7464	0.62108	0.352664
577	3	0.504	0.496	0.2624	0.7376	0.645991	0.312969
578	3	0.502	0.498	0.2664	0.7336	0.628751	0.309362
579	3	0.4992	0.5008	0.2488	0.7512	0.676266	0.340138
580	3	0.4812	0.5188	0.2612	0.7388	0.592508	0.343396
581	3	0.5024	0.4976	0.2476	0.7524	0.688078	0.338023
582	3	0.504	0.496	0.2456	0.7544	0.698428	0.339187
583	3	0.4896	0.5104	0.2616	0.7384	0.612349	0.332246
584	3	0.4972	0.5028	0.2432	0.7568	0.689027	0.351532
585	3	0.4984	0.5016	0.2576	0.7424	0.646752	0.327386
586	3	0.492	0.508	0.2384	0.7616	0.691404	0.365757
587	3	0.4956	0.5044	0.2524	0.7476	0.655927	0.338993
588	3	0.4908	0.5092	0.252	0.748	0.645146	0.345636
589	3	0.4912	0.5088	0.2504	0.7496	0.651171	0.347646
590	3	0.4948	0.5052	0.2624	0.7376	0.622929	0.324499
591	3	0.5028	0.4972	0.2496	0.7504	0.682768	0.334365
592	3	0.4936	0.5064	0.2584	0.7416	0.632243	0.332165
593	3	0.5128	0.4872	0.2556	0.7444	0.689061	0.31244
594	3	0.4928	0.5072	0.2616	0.7384	0.620372	0.328235
595	3	0.4888	0.5112	0.2664	0.7336	0.59566	0.325908
596	3	0.4896	0.5104	0.2576	0.7424	0.62469	0.338417
597	3	0.498	0.502	0.2416	0.7584	0.696152	0.353089
598	3	0.5012	0.4988	0.2624	0.7376	0.638972	0.316478
599	3	0.506	0.494	0.2456	0.7544	0.703442	0.336681
600	3	0.5004	0.4996	0.2556	0.7444	0.657973	0.327984
601	3	0.4904	0.5096	0.2476	0.7524	0.657996	0.353064
602	3	0.502	0.498	0.252	0.748	0.673223	0.331598
603	3	0.5128	0.4872	0.2512	0.7488	0.702809	0.319314
604	3	0.4948	0.5052	0.2628	0.7372	0.621702	0.323886
605	3	0.4952	0.5048	0.2468	0.7532	0.672562	0.348313
606	3	0.494	0.506	0.2504	0.7496	0.658191	0.344136
607	3	0.5044	0.4956	0.2452	0.7548	0.700702	0.339322
608	3	0.4932	0.5068	0.2452	0.7548	0.672627	0.353359
609	3	0.4992	0.5008	0.2552	0.7448	0.65621	0.33011
610	3	0.5012	0.4988	0.244	0.756	0.696501	0.345243
611	3	0.5024	0.4976	0.2596	0.7404	0.650595	0.319282
612	3	0.4888	0.5112	0.2624	0.7376	0.607886	0.332021
613	3	0.5052	0.4948	0.256	0.744	0.668762	0.321346
614	3	0.5104	0.4896	0.2528	0.7472	0.691776	0.319816
615	3	0.4876	0.5124	0.2388	0.7612	0.679081	0.370628
616	3	0.5052	0.4948	0.2488	0.7512	0.691306	0.332618
617	3	0.4992	0.5008	0.2556	0.7444	0.654965	0.329488
618	3	0.4892	0.5108	0.2456	0.7544	0.661327	0.357738
619	3	0.5032	0.4968	0.2504	0.7496	0.681253	0.332605
620	3	0.5028	0.4972	0.2552	0.7448	0.665234	0.325598
621	3	0.4872	0.5128	0.2584	0.7416	0.616196	0.340188
622	3	0.5128	0.4872	0.2596	0.7404	0.676669	0.306244
623	3	0.498	0.502	0.242	0.758	0.69487	0.352448
624	3	0.4836	0.5164	0.2608	0.7392	0.599761	0.341001
625	3	0.4956	0.5044	0.2508	0.7492	0.660945	0.341502
626	3	0.5072	0.4928	0.2404	0.7596	0.723065	0.343484
627	3	0.5184	0.4816	0.242	0.758	0.746022	0.326873
628	3	0.5088	0.4912	0.236	0.764	0.741289	0.348584
629	3	0.5108	0.4892	0.2488	0.7512	0.705346	0.325598
630	3	0.5016	0.4984	0.256	0.744	0.659737	0.325858
631	3	0.4976	0.5024	0.2424	0.7576	0.692587	0.35231
632	3	0.4948	0.5052	0.2576	0.7424	0.637727	0.331899
633	3	0.5004	0.4996	0.2728	0.7272	0.605369	0.301682
634	3	0.506	0.494	0.2504	0.7496	0.688272	0.329096
635	3	0.4952	0.5048	0.264	0.736	0.61903	0.321547
636	3	0.514	0.486	0.2484	0.7516	0.714633	0.322217
637	3	0.51	0.49	0.246	0.754	0.7122	0.331031
638	3	0.4952	0.5048	0.2352	0.7648	0.709796	0.36693
639	3	0.494	0.506	0.2664	0.7336	0.608697	0.319389
640	3	0.5044	0.4956	0.2576	0.7424	0.661792	0.319866
641	3	0.4908	0.5092	0.2548	0.7452	0.636398	0.341262
642	3	0.4848	0.5152	0.2404	0.7596	0.666906	0.371563
643	3	0.514	0.486	0.2656	0.7344	0.661275	0.295538
644	3	0.5048	0.4952	0.2556	0.7444	0.669002	0.322469
645	3	0.492	0.508	0.2484	0.7516	0.659479	0.349794
646	3	0.4848	0.5152	0.252	0.748	0.630099	0.35316
647	3	0.5044	0.4956	0.2464	0.7536	0.696892	0.337416
648	3	0.4948	0.5052	0.2576	0.7424	0.637727	0.331899
649	3	0.4864	0.5136	0.2492	0.7508	0.642913	0.355553
650	3	0.5164	0.4836	0.2456	0.7544	0.729522	0.323641
651	3	0.5148	0.4852	0.2608	0.7392	0.677988	0.301887
652	3	0.5092	0.4908	0.24	0.76	0.729366	0.34162
653	3	0.4936	0.5064	0.2388	0.7612	0.694125	0.363106
654	3	0.5252	0.4748	0.2508	0.7492	0.735183	0.304383
655	3	0.5092	0.4908	0.2524	0.7476	0.690019	0.321947
656	3	0.4892	0.5108	0.2568	0.7432	0.626168	0.340159
657	3	0.4936	0.5064	0.2364	0.7636	0.701888	0.366987
658	3	0.5124	0.4876	0.2488	0.7512	0.709358	0.323592
659	3	0.4968	0.5032	0.258	0.742	0.641502	0.328772
660	3	0.5068	0.4932	0.2624	0.7376	0.65301	0.309459
661	3	0.5044	0.4956	0.2608	0.7392	0.65191	0.314926
662	3	0.5088	0.4912	0.2584	0.7416	0.670346	0.313113
663	3	0.4912	0.5088	0.2568	0.7432	0.631182	0.337651
664	3	0.4908	0.5092	0.2468	0.7532	0.661531	0.353829
665	3	0.5044	0.4956	0.2556	0.7444	0.668	0.32297
666	3	0.4912	0.5088	0.2468	0.7532	0.662534	0.353327
667	3	0.5032	0.4968	0.2672	0.7328	0.629325	0.306641
668	3	0.5084	0.4916	0.25	0.75	0.695547	0.326716
669	3	0.504	0.496	0.2532	0.7468	0.67448	0.327213
670	3	0.5032	0.4968	0.2516	0.7484	0.677485	0.330721
671	3	0.5052	0.4948	0.2404	0.7596	0.718051	0.345991
672	3	0.5032	0.4968	0.256	0.744	0.663748	0.323853
673	3	0.5076	0.4924	0.244	0.756	0.712545	0.337221
674	3	0.5128	0.4872	0.2424	0.7576	0.730694	0.333256
675	3	0.5036	0.4964	0.2304	0.7696	0.746554	0.364253
676	3	0.5088	0.4912	0.2304	0.7696	0.75959	0.357735
677	3	0.5056	0.4944	0.248	0.752	0.694834	0.33338
678	3	0.4904	0.5096	0.2464	0.7536	0.661796	0.354964
679	3	0.4872	0.5128	0.2464	0.7536	0.653772	0.358976
680	3	0.5124	0.4876	0.252	0.748	0.699296	0.318561
681	3	0.5092	0.4908	0.2544	0.7456	0.68377	0.318822
682	3	0.5064	0.4936	0.2544	0.7456	0.67675	0.322332
683	3	0.5028	0.4972	0.2548	0.7452	0.666479	0.326221
684	3	0.5112	0.4888	0.2616	0.7384	0.666498	0.305171
685	3	0.4912	0.5088	0.26	0.74	0.621285	0.332703
686	3	0.5044	0.4956	0.2384	0.7616	0.722488	0.350215
687	3	0.502	0.498	0.2472	0.7528	0.688341	0.339157
688	3	0.5192	0.4808	0.2612	0.7388	0.687796	0.295752
689	3	0.5148	0.4852	0.2572	0.7428	0.689108	0.307448
690	3	0.4888	0.5112	0.2464	0.7536	0.657784	0.35697
691	3	0.5176	0.4824	0.2528	0.7472	0.709835	0.310787
692	3	0.5048	0.4952	0.2648	0.7352	0.640649	0.308292
693	3	0.4924	0.5076	0.2572	0.7428	0.63295	0.335527
694	3	0.5052	0.4948	0.2632	0.7368	0.646546	0.310238
695	3	0.5148	0.4852	0.2464	0.7536	0.722969	0.324378
696	3	0.5064	0.4936	0.2616	0.7384	0.654464	0.311189
697	3	0.4808	0.5192	0.2632	0.7368	0.585365	0.340828
698	3	0.5088	0.4912	0.246	0.754	0.709191	0.332536
699	3	0.4968	0.5032	0.246	0.754	0.67911	0.347576
700	3	0.4924	0.5076	0.2424	0.7576	0.679552	0.358827
701	3	0.5048	0.4952	0.2528	0.7472	0.677737	0.326836
702	3	0.5048	0.4952	0.258	0.742	0.661556	0.318746
703	3	0.4964	0.5036	0.2416	0.7584	0.692141	0.355095
704	3	0.502	0.498	0.2428	0.7572	0.702337	0.346155
705	3	0.496	0.504	0.2432	0.7568	0.686019	0.353036
706	3	0.5196	0.4804	0.2556	0.7444	0.70612	0.30391
707	3	0.4936	0.5064	0.242	0.758	0.68384	0.357963
708	3	0.5156	0.4844	0.2396	0.7604	0.746703	0.334238
709	3	0.4956	0.5044	0.2476	0.7524	0.671032	0.346545
710	3	0.514	0.486	0.2392	0.7608	0.743978	0.336889
711	3	0.5044	0.4956	0.2776	0.7224	0.601015	0.289478
712	3	0.504	0.496	0.2332	0.7668	0.738376	0.359161
713	3	0.4812	0.5188	0.2492	0.7508	0.629867	0.362076
714	3	0.51	0.49	0.2556	0.7444	0.682039	0.315951
715	3	0.5056	0.4944	0.2576	0.7424	0.6648	0.318362
716	3	0.512	0.488	0.2388	0.7612	0.740252	0.340042
717	3	0.5092	0.4908	0.2516	0.7484	0.692526	0.3232
718	3	0.5036	0.4964	0.2364	0.7636	0.726955	0.354453
719	3	0.4896	0.5104	0.2536	0.7464	0.637132	0.344638
720	3	0.5012	0.4988	0.2492	0.7508	0.680017	0.337001
721	3	0.5088	0.4912	0.2528	0.7472	0.687765	0.321822
722	3	0.5152	0.4848	0.248	0.752	0.718907	0.321343
723	3	0.5144	0.4856	0.2548	0.7452	0.695564	0.311679
724	3	0.5032	0.4968	0.264	0.736	0.639083	0.31152
725	3	0.4956	0.5044	0.2428	0.7572	0.686295	0.354177
726	3	0.4948	0.5052	0.2544	0.7456	0.647673	0.336871
727	3	0.4984	0.5016	0.2576	0.7424	0.646752	0.327386
728	3	0.5012	0.4988	0.2624	0.7376	0.638972	0.316478
729	3	0.5096	0.4904	0.2392	0.7608	0.732944	0.342406
730	3	0.5208	0.4792	0.2552	0.7448	0.710376	0.303027
731	3	0.4936	0.5064	0.2532	0.7468	0.648411	0.340248
732	3	0.478	0.522	0.2508	0.7492	0.616801	0.363574
733	3	0.504	0.496	0.2432	0.7568	0.706073	0.34301
734	3	0.4972	0.5028	0.2536	0.7464	0.656185	0.335111
735	3	0.5036	0.4964	0.252	0.748	0.677233	0.329593
736	3	0.5052	0.4948	0.2556	0.7444	0.670005	0.321968
737	3	0.492	0.508	0.2592	0.7408	0.625759	0.332934
738	3	0.4916	0.5084	0.2408	0.7592	0.682674	0.362394
739	3	0.504	0.496	0.256	0.744	0.665753	0.32285
740	3	0.4996	0.5004	0.2512	0.7488	0.669716	0.33586
741	3	0.4764	0.5236	0.2544	0.7456	0.601516	0.359949
742	3	0.4972	0.5028	0.2468	0.7532	0.677576	0.345806
743	3	0.4944	0.5056	0.242	0.758	0.685846	0.356961
744	3	0.514	0.486	0.252	0.748	0.703309	0.316555
745	3	0.4988	0.5012	0.2532	0.7468	0.661446	0.333731
746	3	0.4872	0.5128	0.2484	0.7516	0.647443	0.355812
747	3	0.4908	0.5092	0.262	0.738	0.614129	0.330127
748	3	0.5056	0.4944	0.2572	0.7428	0.666039	0.318982
749	3	0.4956	0.5044	0.2428	0.7572	0.686295	0.354177
750	3	0.4784	0.5216	0.2548	0.7452	0.605291	0.356815
751	3	0.4936	0.5064	0.264	0.736	0.615019	0.323553
752	3	0.496	0.504	0.2532	0.7468	0.654427	0.33724
753	3	0.506	0.494	0.2428	0.7572	0.712364	0.341142
754	3	0.5104	0.4896	0.2484	0.7516	0.705605	0.326731
755	3	0.512	0.488	0.258	0.742	0.679608	0.30972
756	3	0.486	0.514	0.2364	0.7636	0.682831	0.376515
757	3	0.5088	0.4912	0.2548	0.7452	0.681521	0.3187
758	3	0.5072	0.4928	0.244	0.756	0.711542	0.337722
759	3	0.5024	0.4976	0.2612	0.7388	0.645666	0.316817
760	3	0.5	0.5	0.2572	0.7428	0.652002	0.326001
761	3	0.5172	0.4828	0.2372	0.7628	0.758466	0.336105
762	3	0.4968	0.5032	0.2476	0.7524	0.67404	0.345041
763	3	0.504	0.496	0.2464	0.7536	0.695889	0.337918
764	3	0.5068	0.4932	0.2588	0.7412	0.664095	0.315002
765	3	0.506	0.494	0.2524	0.7476	0.681997	0.325958
766	3	0.5048	0.4952	0.2508	0.7492	0.684006	0.329971
767	3	0.5104	0.4896	0.2568	0.7432	0.679314	0.313585
768	3	0.494	0.506	0.258	0.742	0.634483	0.332282
769	3	0.4876	0.5124	0.2548	0.7452	0.628373	0.345274
770	3	0.5004	0.4996	0.254	0.746	0.662958	0.330476
771	3	0.5164	0.4836	0.2556	0.7444	0.698091	0.307925
772	3	0.4916	0.5084	0.2432	0.7568	0.674989	0.358552
773	3	0.51	0.49	0.26	0.74	0.668414	0.309138
774	3	0.4776	0.5224	0.2396	0.7604	0.651412	0.381884
775	3	0.5004	0.4996	0.238	0.762	0.713753	0.355874
776	3	0.5024	0.4976	0.254	0.746	0.667971	0.32797
777	3	0.4972	0.5028	0.2508	0.7492	0.664956	0.339497
778	3	0.5104	0.4896	0.2568	0.7432	0.679314	0.313585
779	3	0.5068	0.4932	0.2528	0.7472	0.68275	0.324329
780	3	0.5012	0.4988	0.2584	0.7416	0.651294	0.322639
781	3	0.4968	0.5032	0.2624	0.7376	0.627943	0.321993
782	3	0.4932	0.5068	0.2628	0.7372	0.617691	0.325891
783	3	0.4896	0.5104	0.242	0.758	0.673812	0.362978
784	3	0.502	0.498	0.2656	0.7344	0.631189	0.310581
785	3	0.498	0.502	0.2504	0.7496	0.668218	0.339122
786	3	0.5008	0.4992	0.2588	0.7412	0.649055	0.322522
787	3	0.5016	0.4984	0.2468	0.7532	0.688605	0.340292
788	3	0.5068	0.4932	0.2504	0.7496	0.690277	0.328093
789	3	0.5008	0.4992	0.2492	0.7508	0.679015	0.337502
790	3	0.4836	0.5164	0.2568	0.7432	0.612122	0.347181
791	3	0.4992	0.5008	0.2664	0.7336	0.621732	0.312871
792	3	0.5048	0.4952	0.2584	0.7416	0.660318	0.318127
793	3	0.4916	0.5084	0.2684	0.7316	0.596602	0.319358
794	3	0.512	0.488	0.266	0.734	0.65504	0.297436
795	3	0.496	0.504	0.2404	0.7596	0.69499	0.357522
796	3	0.4924	0.5076	0.2644	0.7356	0.610787	0.324445
797	3	0.4868	0.5132	0.2616	0.7384	0.605327	0.335757
798	3	0.484	0.516	0.2576	0.7424	0.610645	0.34544
799	3	0.5256	0.4744	0.2384	0.7616	0.775673	0.323622
800	3	0.4824	0.5176	0.2648	0.7352	0.584486	0.336374
801	3	0.4836	0.5164	0.2424	0.7576	0.657483	0.369862
802	3	0.5124	0.4876	0.2564	0.7436	0.685571	0.311698
803	3	0.4796	0.5204	0.2628	0.7372	0.583579	0.342947
804	3	0.5108	0.4892	0.248	0.752	0.707872	0.326861
805	3	0.4784	0.5216	0.2492	0.7508	0.62284	0.36559
806	3	0.5008	0.4992	0.256	0.744	0.657732	0.326861
807	3	0.5088	0.4912	0.2612	0.7388	0.66171	0.308795
808	3	0.4928	0.5072	0.2408	0.7592	0.685683	0.36089
809	3	0.5016	0.4984	0.2616	0.7384	0.642431	0.317205
810	3	0.492	0.508	0.236	0.764	0.699174	0.369642
811	3	0.4968	0.5032	0.2464	0.7536	0.677841	0.346942
812	3	0.4932	0.5068	0.252	0.748	0.651163	0.342628
813	3	0.5264	0.4736	0.2472	0.7528	0.749551	0.308552
814	3	0.518	0.482	0.2612	0.7388	0.684785	0.297258
815	3	0.512	0.488	0.2424	0.7576	0.728687	0.33426
816	3	0.5036	0.4964	0.254	0.746	0.670979	0.326466
817	3	0.4904	0.5096	0.244	0.756	0.669427	0.35878
818	3	0.4972	0.5028	0.2376	0.7624	0.707025	0.360531
819	3	0.4996	0.5004	0.2484	0.7516	0.678531	0.340268
820	3	0.5132	0.4868	0.2444	0.7556	0.725312	0.329563
821	3	0.5168	0.4832	0.2556	0.7444	0.699094	0.307423
822	3	0.49	0.51	0.258	0.742	0.624455	0.337296
823	3	0.5012	0.4988	0.2544	0.7456	0.663715	0.32885
824	3	0.4908	0.5092	0.2532	0.7468	0.641391	0.343758
825	3	0.5096	0.4904	0.2504	0.7496	0.697297	0.324583
826	3	0.5112	0.4888	0.2428	0.7572	0.725402	0.334623
827	3	0.5056	0.4944	0.254	0.746	0.675993	0.323959
828	3	0.5128	0.4872	0.25	0.75	0.70658	0.3212
829	3	0.5004	0.4996	0.2424	0.7576	0.699606	0.3488
830	3	0.5064	0.4936	0.2664	0.7336	0.639781	0.303847
831	3	0.4928	0.5072	0.2544	0.7456	0.642659	0.339378
832	3	0.4944	0.5056	0.2536	0.7464	0.649166	0.338621
833	3	0.488	0.512	0.2488	0.7512	0.648187	0.354177
834	3	0.506	0.494	0.2668	0.7332	0.63756	0.30374
835	3	0.5004	0.4996	0.262	0.738	0.638194	0.318095
836	3	0.5012	0.4988	0.2412	0.7588	0.705456	0.34972
837	3	0.5076	0.4924	0.2708	0.7292	0.629447	0.295672
838	3	0.4892	0.5108	0.242	0.758	0.672809	0.363479
839	3	0.4868	0.5132	0.2408	0.7592	0.670638	0.368413
840	3	0.5036	0.4964	0.248	0.752	0.689821	0.335886
841	3	0.5068	0.4932	0.262	0.738	0.654238	0.310073
842	3	0.504	0.496	0.2576	0.7424	0.660789	0.320368
843	3	0.5056	0.4944	0.2404	0.7596	0.719054	0.345489
844	3	0.5028	0.4972	0.2524	0.7476	0.673975	0.329969
845	3	0.508	0.492	0.2572	0.7428	0.672056	0.315974
846	3	0.5024	0.4976	0.2636	0.7364	0.638302	0.313135
847	3	0.5208	0.4792	0.2544	0.7456	0.712869	0.304273
848	3	0.5044	0.4956	0.2464	0.7536	0.696892	0.337416
849	3	0.4968	0.5032	0.2448	0.7552	0.682924	0.349483
850	3	0.4908	0.5092	0.2468	0.7532	0.661531	0.353829
851	3	0.5052	0.4948	0.2572	0.7428	0.665037	0.319483
852	3	0.502	0.498	0.2512	0.7488	0.675732	0.332853
853	3	0.4936	0.5064	0.2528	0.7472	0.649661	0.340874
854	3	0.4976	0.5024	0.2656	0.7344	0.620159	0.316096
855	3	0.4936	0.5064	0.2572	0.7428	0.635959	0.334022
856	3	0.5192	0.4808	0.258	0.742	0.697669	0.300689
857	3	0.5164	0.4836	0.2436	0.7564	0.735889	0.326824
858	3	0.5016	0.4984	0.2508	0.7492	0.675985	0.333982
859	3	0.5124	0.4876	0.2652	0.7348	0.658483	0.298154
860	3	0.5032	0.4968	0.2524	0.7476	0.674978	0.329468
861	3	0.4812	0.5188	0.2404	0.7596	0.657874	0.376079
862	3	0.5124	0.4876	0.2576	0.7424	0.681849	0.309838
863	3	0.4848	0.5152	0.2616	0.7384	0.600311	0.338265
864	3	0.5124	0.4876	0.2508	0.7492	0.703062	0.320444
865	3	0.4752	0.5248	0.2468	0.7532	0.62239	0.373399
866	3	0.508	0.492	0.2388	0.7612	0.730222	0.345057
867	3	0.4924	0.5076	0.2592	0.7408	0.626762	0.332433
868	3	0.504	0.496	0.246	0.754	0.697158	0.338552
869	3	0.4988	0.5012	0.2604	0.7396	0.639105	0.32256
870	3	0.5024	0.4976	0.2688	0.7312	0.622462	0.305215
871	3	0.5088	0.4912	0.2608	0.7392	0.662941	0.30941
872	3	0.5004	0.4996	0.2612	0.7388	0.640653	0.319324
873	3	0.5132	0.4868	0.2652	0.7348	0.660489	0.297151
874	3	0.4988	0.5012	0.2596	0.7404	0.641571	0.323794
875	3	0.5024	0.4976	0.2544	0.7456	0.666723	0.327346
876	3	0.494	0.506	0.2552	0.7448	0.643175	0.336628
877	3	0.5108	0.4892	0.2504	0.7496	0.700306	0.323078
878	3	0.4956	0.5044	0.25	0.75	0.66346	0.34276
879	3	0.5132	0.4868	0.26	0.74	0.676439	0.305126
880	3	0.5092	0.4908	0.2412	0.7588	0.725511	0.339692
881	3	0.4844	0.5156	0.2476	0.7524	0.642948	0.360587
882	3	0.5236	0.4764	0.2356	0.7644	0.779719	0.330668
883	3	0.4936	0.5064	0.2596	0.7404	0.628536	0.330311
884	3	0.5036	0.4964	0.2512	0.7488	0.679742	0.330847
885	3	0.5168	0.4832	0.2512	0.7488	0.712842	0.314297
886	3	0.5088	0.4912	0.264	0.736	0.653122	0.304501
887	3	0.4824	0.5176	0.2468	0.7532	0.640463	0.364363
888	3	0.492	0.508	0.2512	0.7488	0.650664	0.345386
889	3	0.5152	0.4848	0.258	0.742	0.687634	0.305707
890	3	0.4964	0.5036	0.2624	0.7376	0.62694	0.322494
891	3	0.4996	0.5004	0.2644	0.7356	0.628836	0.315421
892	3	0.4968	0.5032	0.2632	0.7368	0.62549	0.320766
893	3	0.484	0.516	0.2424	0.7576	0.658486	0.36936
894	3	0.4988	0.5012	0.2492	0.7508	0.674001	0.340009
895	3	0.5112	0.4888	0.2588	0.7412	0.675127	0.309486
896	3	0.5008	0.4992	0.262	0.738	0.639197	0.317593
897	3	0.4872	0.5128	0.272	0.728	0.574685	0.319433
898	3	0.4872	0.5128	0.2556	0.7444	0.62488	0.34453
899	3	0.5012	0.4988	0.2504	0.7496	0.676239	0.335112
900	3	0.4904	0.5096	0.2504	0.7496	0.649166	0.348649
901	3	0.4976	0.5024	0.2632	0.7368	0.627495	0.319763
902	3	0.5048	0.4952	0.2624	0.7376	0.647996	0.311966
903	3	0.51	0.49	0.2604	0.7396	0.667182	0.308522
904	3	0.514	0.486	0.2496	0.7504	0.710849	0.320325
905	3	0.4912	0.5088	0.2644	0.7356	0.607779	0.32595
906	3	0.484	0.516	0.2484	0.7516	0.639417	0.359825
907	3	0.4944	0.5056	0.2516	0.7484	0.655426	0.34175
908	3	0.4916	0.5084	0.2508	0.7492	0.650917	0.346516
909	3	0.5104	0.4896	0.256	0.744	0.681799	0.314827
910	3	0.5076	0.4924	0.2552	0.7448	0.677267	0.319582
911	3	0.4956	0.5044	0.2528	0.7472	0.654675	0.338367
912	3	0.4992	0.5008	0.2556	0.7444	0.654965	0.329488
913	3	0.5056	0.4944	0.2404	0.7596	0.719054	0.345489
914	3	0.4928	0.5072	0.2472	0.7528	0.665279	0.350688
915	3	0.4872	0.5128	0.2568	0.7432	0.621152	0.342666
916	3	0.4924	0.5076	0.2652	0.7348	0.608344	0.323224
917	3	0.4892	0.5108	0.2484	0.7516	0.652458	0.353304
918	3	0.5012	0.4988	0.2476	0.7524	0.68507	0.339527
919	3	0.508	0.492	0.2432	0.7568	0.7161	0.337996
920	3	0.4808	0.5192	0.2468	0.7532	0.636448	0.36637
921	3	0.5004	0.4996	0.2492	0.7508	0.678012	0.338003
922	3	0.494	0.506	0.2516	0.7484	0.654423	0.342252
923	3	0.498	0.502	0.2284	0.7716	0.739113	0.37457
924	3	0.508	0.492	0.2684	0.7316	0.637714	0.298802
925	3	0.5096	0.4904	0.274	0.726	0.624826	0.288347
926	3	0.4848	0.5152	0.252	0.748	0.630099	0.35316
927	3	0.4872	0.5128	0.254	0.746	0.629865	0.347023
928	3	0.5052	0.4948	0.2476	0.7524	0.695096	0.334513
929	3	0.4988	0.5012	0.2496	0.7504	0.672741	0.339378
930	3	0.5144	0.4856	0.232	0.768	0.768379	0.348086
931	3	0.5032	0.4968	0.2556	0.7444	0.664992	0.324475
932	3	0.4956	0.5044	0.2488	0.7512	0.667241	0.34465
933	3	0.4928	0.5072	0.2704	0.7296	0.593555	0.314826
934	3	0.5048	0.4952	0.2504	0.7496	0.685264	0.3306
935	3	0.5076	0.4924	0.2628	0.7372	0.653788	0.307843
936	3	0.4988	0.5012	0.2528	0.7472	0.662697	0.334356
937	3	0.5144	0.4856	0.2628	0.7372	0.67084	0.299317
938	3	0.4968	0.5032	0.2404	0.7596	0.696995	0.356519
939	3	0.5052	0.4948	0.2488	0.7512	0.691306	0.332618
940	3	0.5012	0.4988	0.2584	0.7416	0.651294	0.322639
941	3	0.4944	0.5056	0.256	0.744	0.641689	0.334882
942	3	0.5144	0.4856	0.2472	0.7528	0.719431	0.323612
943	3	0.494	0.506	0.2372	0.7628	0.700298	0.365189
944	3	0.486	0.514	0.2508	0.7492	0.636874	0.353537
945	3	0.5292	0.4708	0.2444	0.7556	0.765478	0.30948
946	3	0.4912	0.5088	0.2524	0.7476	0.644896	0.344508
947	3	0.518	0.482	0.2588	0.7412	0.692184	0.300957
948	3	0.492	0.508	0.2584	0.7416	0.628232	0.33417
949	3	0.494	0.506	0.2468	0.7532	0.669554	0.349817
950	3	0.5116	0.4884	0.246	0.754	0.716212	0.329025
951	3	0.4964	0.5036	0.2504	0.7496	0.664208	0.341128
952	3	0.5156	0.4844	0.2508	0.7492	0.711088	0.316431
953	3	0.4952	0.5048	0.2552	0.7448	0.646183	0.335124
954	3	0.512	0.488	0.2476	0.7524	0.712146	0.325989
955	3	0.5068	0.4932	0.256	0.744	0.672773	0.31934
956	3	0.504	0.496	0.2496	0.7504	0.685776	0.332861
957	3	0.5208	0.4792	0.25	0.75	0.726651	0.311164
958	3	0.502	0.498	0.2684	0.7316	0.622672	0.306323
959	3	0.5	0.5	0.2564	0.7436	0.654484	0.327242
960	3	0.4996	0.5004	0.2468	0.7532	0.683592	0.342798
961	3	0.4976	0.5024	0.2476	0.7524	0.676046	0.344039
962	3	0.4988	0.5012	0.256	0.744	0.652719	0.329367
963	3	0.4904	0.5096	0.2628	0.7372	0.610671	0.329401
964	3	0.4992	0.5008	0.2552	0.7448	0.65621	0.33011
965	3	0.5056	0.4944	0.2556	0.7444	0.671008	0.321466
966	3	0.488	0.512	0.2616	0.7384	0.608336	0.334252
967	3	0.4984	0.5016	0.2576	0.7424	0.646752	0.327386
968	3	0.4824	0.5176	0.2548	0.7452	0.61533	0.351796
969	3	0.5064	0.4936	0.2596	0.7404	0.660622	0.314268
970	3	0.512	0.488	0.2404	0.7596	0.735101	0.337466
971	3	0.5028	0.4972	0.26	0.74	0.650364	0.318163
972	3	0.504	0.496	0.2484	0.7516	0.68956	0.334753
973	3	0.5052	0.4948	0.2528	0.7472	0.678739	0.326335
974	3	0.5116	0.4884	0.24	0.76	0.735384	0.338611
975	3	0.4944	0.5056	0.2412	0.7588	0.68841	0.358243
976	3	0.4872	0.5128	0.2484	0.7516	0.647443	0.355812
977	3	0.5068	0.4932	0.2528	0.7472	0.68275	0.324329
978	3	0.4988	0.5012	0.258	0.742	0.646516	0.326266
979	3	0.4908	0.5092	0.2628	0.7372	0.611674	0.3289
980	3	0.4952	0.5048	0.2464	0.7536	0.67383	0.348947
981	3	0.49	0.51	0.2664	0.7336	0.598669	0.324403
982	3	0.5	0.5	0.2568	0.7432	0.653242	0.326621
983	3	0.4988	0.5012	0.26	0.74	0.640337	0.323177
984	3	0.492	0.508	0.2444	0.7556	0.672164	0.356137
985	3	0.5092	0.4908	0.2556	0.7444	0.680033	0.316954
986	3	0.4888	0.5112	0.2476	0.7524	0.653984	0.35507
987	3	0.4888	0.5112	0.246	0.754	0.659053	0.357605
988	3	0.4956	0.5044	0.2388	0.7612	0.699139	0.360599
989	3	0.48	0.52	0.2624	0.7376	0.58581	0.343059
990	3	0.4792	0.5208	0.2564	0.7436	0.602323	0.353323
991	3	0.4944	0.5056	0.246	0.754	0.673094	0.350584
992	3	0.52	0.48	0.2452	0.7548	0.739826	0.31976
993	3	0.5212	0.4788	0.2388	0.7612	0.763333	0.328501
994	3	0.5176	0.4824	0.2472	0.7528	0.727458	0.319598
995	3	0.4856	0.5144	0.25	0.75	0.638386	0.355297
996	3	0.5084	0.4916	0.2532	0.7468	0.685511	0.321698
997	3	0.484	0.516	0.2664	0.7336	0.583621	0.331927
998	3	0.5008	0.4992	0.2452	0.7548	0.691678	0.343834
999	3	0.4984	0.5016	0.2612	0.7388	0.63564	0.32183
1000	3	0.496	0.504	0.2552	0.7448	0.648188	0.334121
1001	3	0.51	0.49	0.254	0.746	0.687024	0.318443
1002	3	0.512	0.488	0.2524	0.7476	0.69704	0.318436
1003	3	0.5088	0.4912	0.2536	0.7464	0.685264	0.320572
1004	3	0.5064	0.4936	0.2524	0.7476	0.682999	0.325457
1005	3	0.5072	0.4928	0.2384	0.7616	0.729507	0.346705
1006	3	0.5	0.5	0.256	0.744	0.655727	0.327863
1007	3	0.504	0.496	0.2524	0.7476	0.676983	0.328465
1008	3	0.494	0.506	0.2684	0.7316	0.602619	0.31635
1009	3	0.488	0.512	0.2608	0.7392	0.610797	0.335483
1010	3	0.4908	0.5092	0.2576	0.7424	0.627699	0.336913
1011	3	0.4972	0.5028	0.254	0.746	0.654936	0.334487
1012	3	0.4908	0.5092	0.2616	0.7384	0.615357	0.330742
1013	3	0.4956	0.5044	0.248	0.752	0.669768	0.345913
1014	3	0.5168	0.4832	0.2632	0.7368	0.675635	0.295694
1015	3	0.506	0.494	0.2688	0.7312	0.631487	0.300703
1016	3	0.4996	0.5004	0.2548	0.7452	0.658458	0.330232
1017	3	0.502	0.498	0.258	0.742	0.654537	0.322255
1018	3	0.494	0.506	0.2472	0.7528	0.668287	0.349184
1019	3	0.478	0.522	0.2664	0.7336	0.568564	0.339456
1020	3	0.508	0.492	0.2552	0.7448	0.678269	0.31908
1021	3	0.4764	0.5236	0.2388	0.7612	0.650977	0.384679
1022	3	0.4952	0.5048	0.2452	0.7548	0.677641	0.350852
1023	3	0.51	0.49	0.2516	0.7484	0.694532	0.322197
1024	3	0.5188	0.4812	0.2388	0.7612	0.75731	0.331513
1025	3	0.4884	0.5116	0.2376	0.7624	0.684963	0.371562
1026	3	0.484	0.516	0.264	0.736	0.590945	0.335589
1027	3	0.5012	0.4988	0.2524	0.7476	0.669964	0.331974
1028	3	0.4988	0.5012	0.244	0.756	0.690485	0.348251
1029	3	0.5068	0.4932	0.2556	0.7444	0.674016	0.319962
1030	3	0.5244	0.4756	0.2412	0.7588	0.763648	0.320624
1031	3	0.4956	0.5044	0.2584	0.7416	0.637257	0.329658
1032	3	0.5064	0.4936	0.2716	0.7284	0.624024	0.295969
1033	3	0.4912	0.5088	0.2464	0.7536	0.663802	0.353961
1034	3	0.4936	0.5064	0.2688	0.7312	0.600403	0.316245
1035	3	0.506	0.494	0.2544	0.7456	0.675748	0.322834
1036	3	0.5076	0.4924	0.2448	0.7552	0.709997	0.335947
1037	3	0.476	0.524	0.2544	0.7456	0.600512	0.360451
1038	3	0.528	0.472	0.2656	0.7344	0.696419	0.277966
1039	3	0.4868	0.5132	0.244	0.756	0.6604	0.363293
1040	3	0.4876	0.5124	0.2572	0.7428	0.620915	0.341545
1041	3	0.5008	0.4992	0.2588	0.7412	0.649055	0.322522
1042	3	0.4904	0.5096	0.2504	0.7496	0.649166	0.348649
1043	3	0.4916	0.5084	0.2464	0.7536	0.664805	0.35346
1044	3	0.492	0.508	0.2412	0.7588	0.682393	0.361251
1045	3	0.5196	0.4804	0.2532	0.7468	0.713603	0.307652
1046	3	0.5172	0.4828	0.2408	0.7592	0.746859	0.330302
1047	3	0.488	0.512	0.2648	0.7352	0.598533	0.32935
1048	3	0.5276	0.4724	0.2656	0.7344	0.695413	0.278469
1049	3	0.5084	0.4916	0.2548	0.7452	0.680518	0.319202
1050	3	0.4952	0.5048	0.2608	0.7392	0.628849	0.326457
1051	3	0.5172	0.4828	0.2516	0.7484	0.712591	0.313168
1052	3	0.5148	0.4852	0.2504	0.7496	0.710338	0.318062
1053	3	0.5028	0.4972	0.244	0.756	0.700512	0.343237
1054	3	0.5092	0.4908	0.25	0.75	0.697553	0.325713
1055	3	0.5056	0.4944	0.246	0.754	0.701169	0.336547
1056	3	0.5096	0.4904	0.256	0.744	0.679793	0.31583
1057	3	0.488	0.512	0.2668	0.7332	0.592436	0.326302
1058	3	0.4736	0.5264	0.2504	0.7496	0.607008	0.369727
1059	3	0.5184	0.4816	0.2504	0.7496	0.71937	0.313547
1060	3	0.5096	0.4904	0.2708	0.7292	0.634461	0.293165
1061	3	0.5104	0.4896	0.2488	0.7512	0.704343	0.326099
1062	3	0.4884	0.5116	0.2476	0.7524	0.652981	0.355571
1063	3	0.494	0.506	0.2504	0.7496	0.658191	0.344136
1064	3	0.5108	0.4892	0.2472	0.7528	0.710402	0.328126
1065	3	0.4844	0.5156	0.2616	0.7384	0.599307	0.338767
1066	3	0.4912	0.5088	0.2548	0.7452	0.637401	0.34076
1067	3	0.4908	0.5092	0.2472	0.7528	0.660264	0.353195
1068	3	0.5052	0.4948	0.2584	0.7416	0.661321	0.317626
1069	3	0.4984	0.5016	0.27	0.73	0.608802	0.308412
1070	3	0.4972	0.5028	0.238	0.762	0.705732	0.359885
1071	3	0.4984	0.5016	0.2428	0.7572	0.693313	0.350667
1072	3	0.4972	0.5028	0.2536	0.7464	0.656185	0.335111
1073	3	0.48	0.52	0.2512	0.7488	0.620565	0.360436
1074	3	0.5024	0.4976	0.2636	0.7364	0.638302	0.313135
1075	3	0.5048	0.4952	0.262	0.738	0.649224	0.31258
1076	3	0.5132	0.4868	0.2596	0.7404	0.677673	0.305743
1077	3	0.494	0.506	0.24	0.76	0.691262	0.360671
1078	3	0.492	0.508	0.2536	0.7464	0.643149	0.341629
1079	3	0.496	0.504	0.236	0.764	0.709202	0.364628
1080	3	0.504	0.496	0.2616	0.7384	0.648447	0.314197
1081	3	0.4904	0.5096	0.2552	0.7448	0.634149	0.34114
1082	3	0.4924	0.5076	0.2532	0.7468	0.645402	0.341753
1083	3	0.5144	0.4856	0.262	0.738	0.673295	0.300544
1084	3	0.5232	0.4768	0.2616	0.7384	0.696607	0.290117
1085	3	0.5	0.5	0.2468	0.7532	0.684594	0.342297
1086	3	0.4908	0.5092	0.2456	0.7544	0.665338	0.355732
1087	3	0.5176	0.4824	0.2512	0.7488	0.714849	0.313294
1088	3	0.4928	0.5072	0.2532	0.7468	0.646405	0.341251
1089	3	0.4988	0.5012	0.2516	0.7484	0.666455	0.336236
1090	3	0.5084	0.4916	0.2536	0.7464	0.684261	0.321073
1091	3	0.4924	0.5076	0.2672	0.7328	0.602252	0.320177
1092	3	0.5096	0.4904	0.2504	0.7496	0.697297	0.324583
1093	3	0.4908	0.5092	0.2564	0.7436	0.631421	0.338774
1094	3	0.514	0.486	0.264	0.736	0.666162	0.297981
1095	3	0.5016	0.4984	0.2676	0.7324	0.624098	0.308039
1096	3	0.494	0.506	0.2568	0.7432	0.638202	0.334141
1097	3	0.486	0.514	0.2608	0.7392	0.605781	0.337991
1098	3	0.4984	0.5016	0.2352	0.7648	0.717818	0.362919
1099	3	0.4824	0.5176	0.2564	0.7436	0.610353	0.349308
1100	3	0.4936	0.5064	0.2512	0.7488	0.654675	0.343381
1101	3	0.504	0.496	0.2604	0.7396	0.652139	0.316043
1102	3	0.4952	0.5048	0.24	0.76	0.69427	0.359167
1103	3	0.498	0.502	0.2536	0.7464	0.658191	0.334109
1104	3	0.5056	0.4944	0.2536	0.7464	0.677241	0.324583
1105	3	0.5208	0.4792	0.2588	0.7412	0.699211	0.297444
1106	3	0.5068	0.4932	0.2536	0.7464	0.68025	0.323079
1107	3	0.4944	0.5056	0.24	0.76	0.692265	0.36017
1108	3	0.4932	0.5068	0.2408	0.7592	0.686686	0.360389
1109	3	0.5068	0.4932	0.2452	0.7548	0.706719	0.336313
1110	3	0.4984	0.5016	0.2556	0.7444	0.65296	0.33049
1111	3	0.4828	0.5172	0.2464	0.7536	0.642735	0.364495
1112	3	0.51	0.49	0.2532	0.7468	0.689523	0.319692
1113	3	0.5104	0.4896	0.244	0.756	0.719565	0.333711
1114	3	0.5132	0.4868	0.25	0.75	0.707583	0.320698
1115	3	0.4904	0.5096	0.2476	0.7524	0.657996	0.353064
1116	3	0.4904	0.5096	0.246	0.754	0.663065	0.355599
1117	3	0.4968	0.5032	0.246	0.754	0.67911	0.347576
1118	3	0.4988	0.5012	0.242	0.758	0.696876	0.351446
1119	3	0.498	0.502	0.2588	0.7412	0.642036	0.326031
1120	3	0.4964	0.5036	0.2632	0.7368	0.624487	0.321267
1121	3	0.5164	0.4836	0.2768	0.7232	0.633495	0.275627
1122	3	0.488	0.512	0.2552	0.7448	0.628131	0.34415
1123	3	0.49	0.51	0.2392	0.7608	0.683809	0.366974
1124	3	0.5028	0.4972	0.2576	0.7424	0.657781	0.321872
1125	3	0.5068	0.4932	0.2544	0.7456	0.677753	0.321831
1126	3	0.506	0.494	0.2572	0.7428	0.667042	0.318481
1127	3	0.4872	0.5128	0.262	0.738	0.605101	0.334641
1128	3	0.4908	0.5092	0.2376	0.7624	0.690981	0.368553
1129	3	0.502	0.498	0.248	0.752	0.68581	0.337892
1130	3	0.494	0.506	0.2576	0.7424	0.635722	0.332901
1131	3	0.5136	0.4864	0.2524	0.7476	0.701053	0.31643
1132	3	0.4976	0.5024	0.2492	0.7508	0.670993	0.341513
1133	3	0.5116	0.4884	0.2332	0.7668	0.75743	0.349634
1134	3	0.496	0.504	0.2404	0.7596	0.69499	0.357522
1135	3	0.498	0.502	0.2604	0.7396	0.637099	0.323563
1136	3	0.4956	0.5044	0.2552	0.7448	0.647186	0.334622
1137	3	0.5	0.5	0.2452	0.7548	0.689673	0.344836
1138	3	0.4876	0.5124	0.252	0.748	0.637122	0.349648
1139	3	0.496	0.504	0.2452	0.7548	0.679646	0.34985
1140	3	0.4852	0.5148	0.242	0.758	0.662777	0.368495
1141	3	0.5076	0.4924	0.2532	0.7468	0.683505	0.322701
1142	3	0.4848	0.5152	0.248	0.752	0.642687	0.359453
1143	3	0.4988	0.5012	0.2504	0.7496	0.670224	0.33812
1144	3	0.4964	0.5036	0.2412	0.7588	0.693424	0.355736
1145	3	0.5	0.5	0.258	0.742	0.649524	0.324762
1146	3	0.5016	0.4984	0.24	0.76	0.710313	0.351146
1147	3	0.4976	0.5024	0.258	0.742	0.643508	0.32777
1148	3	0.4976	0.5024	0.2568	0.7432	0.647226	0.329629
1149	3	0.496	0.504	0.2444	0.7556	0.682192	0.351123
1150	3	0.496	0.504	0.2592	0.7408	0.635787	0.32792
1151	3	0.5208	0.4792	0.2672	0.7328	0.673465	0.284571
1152	3	0.506	0.494	0.2516	0.7484	0.684504	0.327211
1153	3	0.5252	0.4748	0.2444	0.7556	0.755428	0.314505
1154	3	0.5036	0.4964	0.238	0.762	0.721775	0.351863
1155	3	0.5012	0.4988	0.25	0.75	0.677498	0.335741
1156	3	0.5092	0.4908	0.2608	0.7392	0.663944	0.308909
1157	3	0.4816	0.5184	0.2552	0.7448	0.612077	0.352177
1158	3	0.4944	0.5056	0.25	0.75	0.660452	0.344264
1159	3	0.4912	0.5088	0.2716	0.7284	0.585921	0.315021
1160	3	0.4988	0.5012	0.266	0.734	0.621948	0.313982
1161	3	0.494	0.506	0.248	0.752	0.665757	0.347919
1162	3	0.4948	0.5052	0.242	0.758	0.686849	0.356459
1163	3	0.4932	0.5068	0.2628	0.7372	0.617691	0.325891
1164	3	0.492	0.508	0.2632	0.7368	0.613457	0.326783
1165	3	0.508	0.492	0.2492	0.7508	0.697064	0.328478
1166	3	0.5028	0.4972	0.2504	0.7496	0.68025	0.333106
1167	3	0.5028	0.4972	0.2612	0.7388	0.646669	0.316316
1168	3	0.4956	0.5044	0.2512	0.7488	0.659689	0.340874
1169	3	0.5088	0.4912	0.2544	0.7456	0.682767	0.319324
1170	3	0.5016	0.4984	0.2568	0.7432	0.657253	0.324616
1171	3	0.494	0.506	0.2612	0.7388	0.62461	0.327345
1172	3	0.5088	0.4912	0.25	0.75	0.69655	0.326215
1173	3	0.4968	0.5032	0.25	0.75	0.666468	0.341256
1174	3	0.5232	0.4768	0.254	0.746	0.720142	0.301884
1175	3	0.5068	0.4932	0.2604	0.7396	0.659159	0.312533
1176	3	0.5048	0.4952	0.2448	0.7552	0.702977	0.339457
1177	3	0.4892	0.5108	0.2628	0.7372	0.607662	0.330906
1178	3	0.5124	0.4876	0.2376	0.7624	0.745131	0.341478
1179	3	0.4932	0.5068	0.2596	0.7404	0.627533	0.330812
1180	3	0.5052	0.4948	0.25	0.75	0.687525	0.330727
1181	3	0.4916	0.5084	0.25	0.75	0.653433	0.347773
1182	3	0.4944	0.5056	0.2448	0.7552	0.676908	0.352491
1183	3	0.4932	0.5068	0.2484	0.7516	0.662487	0.34829
1184	3	0.5108	0.4892	0.2596	0.7404	0.671654	0.308752
1185	3	0.5004	0.4996	0.2588	0.7412	0.648052	0.323023
1186	3	0.5056	0.4944	0.2668	0.7332	0.636558	0.304241
1187	3	0.4808	0.5192	0.2508	0.7492	0.623829	0.36006
1188	3	0.4876	0.5124	0.252	0.748	0.637122	0.349648
1189	3	0.496	0.504	0.2512	0.7488	0.660692	0.340372
1190	3	0.496	0.504	0.2428	0.7572	0.687297	0.353675
1191	3	0.4972	0.5028	0.2592	0.7408	0.638795	0.326416
1192	3	0.5092	0.4908	0.2456	0.7544	0.711464	0.332669
1193	3	0.4816	0.5184	0.2332	0.7668	0.682211	0.387244
1194	3	0.502	0.498	0.2616	0.7384	0.643434	0.316704
1195	3	0.5112	0.4888	0.2512	0.7488	0.698796	0.32132
1196	3	0.4924	0.5076	0.2564	0.7436	0.635433	0.336768
1197	3	0.4972	0.5028	0.2428	0.7572	0.690305	0.352171
1198	3	0.5092	0.4908	0.2424	0.7576	0.721666	0.33777
1199	3	0.49	0.51	0.254	0.746	0.636886	0.343512
1200	3	0.4896	0.5104	0.254	0.746	0.635883	0.344013
1201	3	0.5036	0.4964	0.2536	0.7464	0.672228	0.32709
1202	3	0.4848	0.5152	0.2372	0.7628	0.677228	0.376724
1203	3	0.516	0.484	0.2472	0.7528	0.723444	0.321605
1204	3	0.5116	0.4884	0.246	0.754	0.716212	0.329025
1205	3	0.4948	0.5052	0.2588	0.7412	0.634015	0.330042
1206	3	0.5028	0.4972	0.248	0.752	0.687816	0.336889
1207	3	0.4828	0.5172	0.2524	0.7476	0.623829	0.355042
1208	3	0.5088	0.4912	0.2412	0.7588	0.724508	0.340194
1209	3	0.5044	0.4956	0.2492	0.7508	0.688039	0.33299
1210	3	0.4976	0.5024	0.2564	0.7436	0.648468	0.33025
1211	3	0.5108	0.4892	0.252	0.748	0.695284	0.320567
1212	3	0.5036	0.4964	0.2664	0.7336	0.632761	0.307357
1213	3	0.5008	0.4992	0.2616	0.7384	0.640426	0.318208
1214	3	0.5048	0.4952	0.252	0.748	0.680241	0.328089
1215	3	0.4972	0.5028	0.2508	0.7492	0.664956	0.339497
1216	3	0.5072	0.4928	0.2456	0.7544	0.70645	0.335176
1217	3	0.4944	0.5056	0.246	0.754	0.673094	0.350584
1218	3	0.5084	0.4916	0.2472	0.7528	0.704385	0.331135
1219	3	0.4932	0.5068	0.2532	0.7468	0.647408	0.34075
1220	3	0.508	0.492	0.254	0.746	0.682009	0.32095
1221	3	0.5088	0.4912	0.2624	0.7376	0.658024	0.306952
1222	3	0.4836	0.5164	0.2456	0.7544	0.647281	0.364761
1223	3	0.512	0.488	0.25	0.75	0.704574	0.322203
1224	3	0.5136	0.4864	0.2528	0.7472	0.699801	0.315804
1225	3	0.5028	0.4972	0.2496	0.7504	0.682768	0.334365
1226	3	0.5072	0.4928	0.2692	0.7308	0.633283	0.298593
1227	3	0.4852	0.5148	0.2524	0.7476	0.62985	0.352031
1228	3	0.4964	0.5036	0.24	0.76	0.697279	0.357663
1229	3	0.4996	0.5004	0.2452	0.7548	0.68867	0.345338
1230	3	0.4972	0.5028	0.2524	0.7476	0.659938	0.336987
1231	3	0.496	0.504	0.2536	0.7464	0.653177	0.336615
1232	3	0.5132	0.4868	0.2636	0.7364	0.66538	0.299596
1233	3	0.5036	0.4964	0.2584	0.7416	0.65731	0.319631
1234	3	0.5088	0.4912	0.27	0.73	0.634873	0.295376
1235	3	0.4804	0.5196	0.2412	0.7588	0.653298	0.375799
1236	3	0.5064	0.4936	0.2428	0.7572	0.713367	0.34064
1237	3	0.4892	0.5108	0.2536	0.7464	0.636129	0.345139
1238	3	0.5056	0.4944	0.2556	0.7444	0.671008	0.321466
1239	3	0.4896	0.5104	0.2612	0.7388	0.613578	0.332861
1240	3	0.4904	0.5096	0.2544	0.7456	0.636641	0.342387
1241	3	0.5068	0.4932	0.2532	0.7468	0.6815	0.323704
1242	3	0.4868	0.5132	0.2572	0.7428	0.618908	0.342548
1243	3	0.5132	0.4868	0.252	0.748	0.701303	0.317558
1244	3	0.4864	0.5136	0.2532	0.7468	0.630357	0.349275
1245	3	0.4952	0.5048	0.248	0.752	0.668765	0.346415
1246	3	0.5036	0.4964	0.266	0.734	0.63398	0.307966
1247	3	0.4892	0.5108	0.2508	0.7492	0.644899	0.349525
1248	3	0.4908	0.5092	0.2552	0.7448	0.635152	0.340639
1249	3	0.5096	0.4904	0.2472	0.7528	0.707393	0.329631
1250	3	0.5164	0.4836	0.2532	0.7468	0.705574	0.311667
1251	3	0.4832	0.5168	0.2544	0.7456	0.618584	0.351416
1252	3	0.5028	0.4972	0.2632	0.7368	0.64053	0.313246
1253	3	0.4832	0.5168	0.2596	0.7404	0.602455	0.343351
1254	3	0.504	0.496	0.2396	0.7604	0.717617	0.348782
1255	3	0.496	0.504	0.2644	0.7356	0.619812	0.319933
1256	3	0.5132	0.4868	0.2588	0.7412	0.680143	0.306978
1257	3	0.4976	0.5024	0.2604	0.7396	0.636097	0.324064
1258	3	0.5072	0.4928	0.2592	0.7408	0.663862	0.313883
1259	3	0.4916	0.5084	0.254	0.746	0.640898	0.341506
1260	3	0.4952	0.5048	0.244	0.756	0.681461	0.352763
1261	3	0.5036	0.4964	0.2704	0.7296	0.620628	0.30129
1262	3	0.5064	0.4936	0.2528	0.7472	0.681748	0.324831
1263	3	0.5008	0.4992	0.2492	0.7508	0.679015	0.337502
1264	3	0.478	0.522	0.244	0.756	0.63832	0.374334
1265	3	0.4932	0.5068	0.2404	0.7596	0.687971	0.361031
1266	3	0.4884	0.5116	0.2512	0.7488	0.641637	0.3499
1267	3	0.5072	0.4928	0.2368	0.7632	0.734683	0.349293
1268	3	0.52	0.48	0.2508	0.7492	0.722128	0.31091
1269	3	0.4768	0.5232	0.2516	0.7484	0.611277	0.363825
1270	3	0.4968	0.5032	0.2428	0.7572	0.689303	0.352673
1271	3	0.484	0.516	0.2628	0.7372	0.59462	0.337427
1272	3	0.506	0.494	0.2588	0.7412	0.66209	0.316005
1273	3	0.4964	0.5036	0.2468	0.7532	0.67557	0.346809
1274	3	0.4992	0.5008	0.272	0.728	0.60477	0.30439
1275	3	0.5064	0.4936	0.2492	0.7508	0.693052	0.330483
1276	3	0.4928	0.5072	0.2488	0.7512	0.660222	0.34816
1277	3	0.4792	0.5208	0.2532	0.7468	0.612292	0.358308
1278	3	0.5	0.5	0.2484	0.7516	0.679533	0.339767
1279	3	0.4916	0.5084	0.2528	0.7472	0.644647	0.343381
1280	3	0.498	0.502	0.2404	0.7596	0.700003	0.355015
1281	3	0.4864	0.5136	0.2612	0.7388	0.605554	0.336874
1282	3	0.4952	0.5048	0.248	0.752	0.668765	0.346415
1283	3	0.5056	0.4944	0.2436	0.7564	0.708807	0.340366
1284	3	0.4952	0.5048	0.2384	0.7616	0.699427	0.361745
1285	3	0.5028	0.4972	0.2456	0.7544	0.69542	0.340691
1286	3	0.486	0.514	0.2592	0.7408	0.610714	0.340457
1287	3	0.4984	0.5016	0.244	0.756	0.689483	0.348752
1288	3	0.506	0.494	0.252	0.748	0.68325	0.326584
1289	3	0.502	0.498	0.2564	0.7436	0.659497	0.324735
1290	3	0.5104	0.4896	0.2564	0.7436	0.680556	0.314206
1291	3	0.518	0.482	0.2408	0.7592	0.748866	0.329298
1292	3	0.4988	0.5012	0.238	0.762	0.709743	0.357879
1293	3	0.4832	0.5168	0.2592	0.7408	0.60369	0.343969
1294	3	0.486	0.514	0.2548	0.7452	0.624361	0.34728
1295	3	0.5032	0.4968	0.2352	0.7648	0.72985	0.356904
1296	3	0.5124	0.4876	0.25	0.75	0.705577	0.321701
1297	3	0.498	0.502	0.2528	0.7472	0.660691	0.335359
1298	3	0.5096	0.4904	0.2504	0.7496	0.697297	0.324583
1299	3	0.5072	0.4928	0.2544	0.7456	0.678756	0.321329
1300	3	0.5052	0.4948	0.244	0.756	0.706528	0.340229
1301	3	0.4792	0.5208	0.2544	0.7456	0.608546	0.356434
1302	3	0.4932	0.5068	0.2444	0.7556	0.675173	0.354632
1303	3	0.5024	0.4976	0.2608	0.7392	0.646897	0.317433
1304	3	0.4944	0.5056	0.2716	0.7284	0.593944	0.311009
1305	3	0.4992	0.5008	0.2468	0.7532	0.682589	0.3433
1306	3	0.5036	0.4964	0.2476	0.7524	0.691086	0.336519
1307	3	0.506	0.494	0.242	0.758	0.714924	0.342422
1308	3	0.4972	0.5028	0.258	0.742	0.642505	0.328271
1309	3	0.5208	0.4792	0.242	0.758	0.752045	0.323861
1310	3	0.4988	0.5012	0.2596	0.7404	0.641571	0.323794
1311	3	0.4976	0.5024	0.2568	0.7432	0.647226	0.329629
1312	3	0.5076	0.4924	0.2448	0.7552	0.709997	0.335947
1313	3	0.5064	0.4936	0.2548	0.7452	0.675504	0.321709
1314	3	0.4996	0.5004	0.2496	0.7504	0.674746	0.338376
1315	3	0.5068	0.4932	0.2572	0.7428	0.669048	0.317478
1316	3	0.4848	0.5152	0.2436	0.7564	0.656659	0.36644
1317	3	0.5072	0.4928	0.2488	0.7512	0.69632	0.330111
1318	3	0.522	0.478	0.2444	0.7556	0.747392	0.318522
1319	3	0.4928	0.5072	0.2408	0.7592	0.685683	0.36089
1320	3	0.4972	0.5028	0.2524	0.7476	0.659938	0.336987
1321	3	0.4964	0.5036	0.256	0.744	0.646703	0.332375
1322	3	0.5096	0.4904	0.2524	0.7476	0.691022	0.321445
1323	3	0.4952	0.5048	0.242	0.758	0.687851	0.355958
1324	3	0.5044	0.4956	0.248	0.752	0.691826	0.334884
1325	3	0.4944	0.5056	0.258	0.742	0.635486	0.331781
1326	3	0.486	0.514	0.2588	0.7412	0.611949	0.341075
1327	3	0.4796	0.5204	0.258	0.742	0.598366	0.350341
1328	3	0.508	0.492	0.27	0.73	0.632867	0.296379
1329	3	0.498	0.502	0.2584	0.7416	0.643273	0.32665
1330	3	0.5048	0.4952	0.254	0.746	0.673987	0.324961
1331	3	0.4976	0.5024	0.268	0.732	0.612857	0.312444
1332	3	0.4992	0.5008	0.2432	0.7568	0.694041	0.349026
1333	3	0.5228	0.4772	0.244	0.756	0.750676	0.318156
1334	3	0.4784	0.5216	0.2588	0.7412	0.59288	0.35061
1335	3	0.4888	0.5112	0.25	0.75	0.646412	0.351284
1336	3	0.5012	0.4988	0.2484	0.7516	0.682541	0.338263
1337	3	0.5148	0.4852	0.2476	0.7524	0.719168	0.322477
1338	3	0.4972	0.5028	0.2624	0.7376	0.628945	0.321491
1339	3	0.4996	0.5004	0.2696	0.7304	0.613021	0.307513
1340	3	0.4976	0.5024	0.2616	0.7384	0.632405	0.322218
1341	3	0.5072	0.4928	0.2556	0.7444	0.675019	0.319461
1342	3	0.484	0.516	0.2668	0.7332	0.582403	0.331318
1343	3	0.5028	0.4972	0.252	0.748	0.675228	0.330595
1344	3	0.5064	0.4936	0.2612	0.7388	0.655693	0.311804
1345	3	0.5068	0.4932	0.2452	0.7548	0.706719	0.336313
1346	3	0.5032	0.4968	0.2616	0.7384	0.646442	0.3152
1347	3	0.4924	0.5076	0.2544	0.7456	0.641656	0.339879
1348	3	0.4956	0.5044	0.2572	0.7428	0.640972	0.331516
1349	3	0.4872	0.5128	0.2512	0.7488	0.638628	0.351404
1350	3	0.4928	0.5072	0.244	0.756	0.675445	0.355771
1351	3	0.5124	0.4876	0.268	0.732	0.64996	0.293893
1352	3	0.4872	0.5128	0.262	0.738	0.605101	0.334641
1353	3	0.5068	0.4932	0.2308	0.7692	0.753261	0.359584
1354	3	0.4604	0.5396	0.2508	0.7492	0.572548	0.3857
1355	3	0.4824	0.5176	0.262	0.738	0.593061	0.340661
1356	3	0.494	0.506	0.26	0.74	0.628305	0.329193
1357	3	0.4956	0.5044	0.2488	0.7512	0.667241	0.34465
1358	3	0.5052	0.4948	0.2524	0.7476	0.679991	0.326961
1359	3	0.5196	0.4804	0.244	0.756	0.742643	0.322172
1360	3	0.4996	0.5004	0.2452	0.7548	0.68867	0.345338
1361	3	0.5032	0.4968	0.2548	0.7452	0.667482	0.32572
1362	3	0.5012	0.4988	0.232	0.768	0.735284	0.364634
1363	3	0.4788	0.5212	0.2536	0.7464	0.610038	0.358185
1364	3	0.4888	0.5112	0.2548	0.7452	0.631383	0.343769
1365	3	0.492	0.508	0.2384	0.7616	0.691404	0.365757
1366	3	0.5112	0.4888	0.2636	0.7364	0.660364	0.302104
1367	3	0.5032	0.4968	0.2548	0.7452	0.667482	0.32572
1368	3	0.494	0.506	0.2528	0.7472	0.650664	0.340372
1369	3	0.516	0.484	0.26	0.74	0.683462	0.301614
1370	3	0.5084	0.4916	0.2572	0.7428	0.673059	0.315472
1371	3	0.4964	0.5036	0.2464	0.7536	0.676838	0.347443
1372	3	0.5044	0.4956	0.256	0.744	0.666756	0.322349
1373	3	0.5136	0.4864	0.2596	0.7404	0.678676	0.305241
1374	3	0.5084	0.4916	0.2564	0.7436	0.675541	0.316713
1375	3	0.5028	0.4972	0.2732	0.7268	0.610182	0.298072
1376	3	0.4984	0.5016	0.2544	0.7456	0.656697	0.332359
1377	3	0.5096	0.4904	0.2604	0.7396	0.666179	0.309023
1378	3	0.4888	0.5112	0.2536	0.7464	0.635126	0.345641
1379	3	0.4884	0.5116	0.2448	0.7552	0.661864	0.360013
1380	3	0.4952	0.5048	0.2412	0.7588	0.690416	0.35724
1381	3	0.514	0.486	0.2468	0.7532	0.719694	0.324747
1382	3	0.498	0.502	0.2592	0.7408	0.6408	0.325413
1383	3	0.484	0.516	0.2692	0.7308	0.575117	0.327676
1384	3	0.4992	0.5008	0.2508	0.7492	0.669969	0.33699
1385	3	0.514	0.486	0.2648	0.7352	0.663717	0.296758
1386	3	0.4988	0.5012	0.2516	0.7484	0.666455	0.336236
1387	3	0.4916	0.5084	0.2472	0.7528	0.66227	0.352192
1388	3	0.4904	0.5096	0.2572	0.7428	0.627936	0.338034
1389	3	0.4908	0.5092	0.252	0.748	0.645146	0.345636
1390	3	0.5004	0.4996	0.2572	0.7428	0.653004	0.3255
1391	3	0.5152	0.4848	0.2536	0.7464	0.701314	0.312547
1392	3	0.5092	0.4908	0.2508	0.7492	0.695037	0.324456
1393	3	0.502	0.498	0.2408	0.7592	0.708745	0.349359
1394	3	0.5	0.5	0.2504	0.7496	0.673232	0.336616
1395	3	0.5232	0.4768	0.2668	0.7332	0.680707	0.282167
1396	3	0.5008	0.4992	0.2708	0.7292	0.612401	0.304195
1397	3	0.5116	0.4884	0.2408	0.7592	0.732812	0.337325
1398	3	0.5072	0.4928	0.2592	0.7408	0.663862	0.313883
1399	3	0.492	0.508	0.2528	0.7472	0.64565	0.342879
1400	3	0.4876	0.5124	0.256	0.744	0.624639	0.343407
1401	3	0.4956	0.5044	0.2448	0.7552	0.679916	0.350987
1402	3	0.5068	0.4932	0.2508	0.7492	0.68902	0.327464
1403	3	0.4904	0.5096	0.2568	0.7432	0.629176	0.338654
1404	3	0.4784	0.5216	0.2448	0.7552	0.636776	0.372557
1405	3	0.496	0.504	0.2552	0.7448	0.648188	0.334121
1406	3	0.5132	0.4868	0.2432	0.7568	0.72914	0.331476
1407	3	0.5116	0.4884	0.2472	0.7528	0.712408	0.327123
1408	3	0.5008	0.4992	0.2504	0.7496	0.675237	0.335613
1409	3	0.5024	0.4976	0.2452	0.7548	0.695689	0.341828
1410	3	0.4976	0.5024	0.264	0.736	0.625046	0.318539
1411	3	0.5048	0.4952	0.26	0.74	0.655378	0.315657
1412	3	0.4944	0.5056	0.2648	0.7352	0.614579	0.321327
1413	3	0.4968	0.5032	0.2592	0.7408	0.637792	0.326918
1414	3	0.5084	0.4916	0.26	0.74	0.664403	0.311144
1415	3	0.5036	0.4964	0.2492	0.7508	0.686033	0.333993
1416	3	0.4804	0.5196	0.2584	0.7416	0.599136	0.348718
1417	3	0.4848	0.5152	0.2408	0.7592	0.665622	0.370921
1418	3	0.4848	0.5152	0.2548	0.7452	0.621351	0.348785
1419	3	0.4924	0.5076	0.264	0.736	0.61201	0.325057
1420	3	0.522	0.478	0.258	0.742	0.704697	0.297175
1421	3	0.5028	0.4972	0.248	0.752	0.687816	0.336889
1422	3	0.5008	0.4992	0.2496	0.7504	0.677754	0.336872
1423	3	0.496	0.504	0.2368	0.7632	0.706607	0.36333
1424	3	0.5112	0.4888	0.2496	0.7504	0.703827	0.323836
1425	3	0.4896	0.5104	0.2488	0.7512	0.652199	0.352171
1426	3	0.4948	0.5052	0.2464	0.7536	0.672827	0.349449
1427	3	0.512	0.488	0.2548	0.7452	0.689545	0.314688
1428	3	0.496	0.504	0.244	0.756	0.683467	0.35176
1429	3	0.496	0.504	0.2536	0.7464	0.653177	0.336615
1430	3	0.5052	0.4948	0.262	0.738	0.650227	0.312078
1431	3	0.486	0.514	0.2672	0.7328	0.586203	0.328202
1432	3	0.5156	0.4844	0.2484	0.7516	0.718647	0.32021
1433	3	0.5144	0.4856	0.2616	0.7384	0.674524	0.301159
1434	3	0.4948	0.5052	0.246	0.754	0.674096	0.350083
1435	3	0.4916	0.5084	0.2572	0.7428	0.630945	0.33653
1436	3	0.4952	0.5048	0.2636	0.7364	0.620254	0.322159
1437	3	0.4988	0.5012	0.2488	0.7512	0.675263	0.340639
1438	3	0.5064	0.4936	0.2476	0.7524	0.698105	0.333009
1439	3	0.5064	0.4936	0.2632	0.7368	0.649554	0.308734
1440	3	0.482	0.518	0.2456	0.7544	0.643267	0.366768
1441	3	0.4948	0.5052	0.2512	0.7488	0.657683	0.341877
1442	3	0.5176	0.4824	0.2472	0.7528	0.727458	0.319598
1443	3	0.4948	0.5052	0.246	0.754	0.674096	0.350083
1444	3	0.5256	0.4744	0.236	0.764	0.783443	0.327507
1445	3	0.4988	0.5012	0.2668	0.7332	0.619512	0.312764
1446	3	0.5148	0.4852	0.246	0.754	0.724238	0.325012
1447	3	0.5	0.5	0.2544	0.7456	0.660707	0.330354
1448	3	0.4972	0.5028	0.2476	0.7524	0.675043	0.34454
1449	3	0.5208	0.4792	0.2492	0.7508	0.729171	0.312424
1450	3	0.4932	0.5068	0.2556	0.7444	0.639924	0.337008
1451	3	0.5092	0.4908	0.2628	0.7372	0.6578	0.305837
1452	3	0.5084	0.4916	0.2468	0.7532	0.705651	0.331769
1453	3	0.504	0.496	0.2492	0.7508	0.687036	0.333491
1454	3	0.482	0.518	0.2468	0.7532	0.63946	0.364864
1455	3	0.5104	0.4896	0.2564	0.7436	0.680556	0.314206
1456	3	0.4932	0.5068	0.2564	0.7436	0.637438	0.335765
1457	3	0.508	0.492	0.2424	0.7576	0.718658	0.339274
1458	3	0.5096	0.4904	0.252	0.748	0.692275	0.322072
1459	3	0.5144	0.4856	0.2496	0.7504	0.711852	0.319823
1460	3	0.5032	0.4968	0.2468	0.7532	0.692616	0.338286
1461	3	0.5	0.5	0.2464	0.7536	0.685862	0.342931
1462	3	0.4904	0.5096	0.2616	0.7384	0.614355	0.331243
1463	3	0.5048	0.4952	0.24	0.76	0.718335	0.347135
1464	3	0.5096	0.4904	0.252	0.748	0.692275	0.322072
1465	3	0.5036	0.4964	0.2464	0.7536	0.694886	0.338419
1466	3	0.4872	0.5128	0.2452	0.7548	0.657582	0.360882
1467	3	0.4996	0.5004	0.26	0.74	0.642343	0.322174
1468	3	0.4972	0.5028	0.2456	0.7544	0.681383	0.34771
1469	3	0.4936	0.5064	0.2464	0.7536	0.669819	0.350953
1470	3	0.4956	0.5044	0.2416	0.7584	0.690136	0.356097
1471	3	0.5172	0.4828	0.2452	0.7548	0.7328	0.323273
1472	3	0.4988	0.5012	0.2452	0.7548	0.686665	0.34634
1473	3	0.498	0.502	0.2576	0.7424	0.645749	0.327888
1474	3	0.5032	0.4968	0.264	0.736	0.639083	0.31152
1475	3	0.506	0.494	0.246	0.754	0.702172	0.336045
1476	3	0.5052	0.4948	0.2544	0.7456	0.673742	0.323836
1477	3	0.4956	0.5044	0.2672	0.7328	0.610274	0.316166
1478	3	0.4972	0.5028	0.2552	0.7448	0.651196	0.332617
1479	3	0.5084	0.4916	0.2408	0.7592	0.724789	0.341337
1480	3	0.5036	0.4964	0.244	0.756	0.702517	0.342235
1481	3	0.5128	0.4872	0.2388	0.7612	0.742258	0.339039
1482	3	0.4988	0.5012	0.236	0.764	0.716221	0.361118
1483	3	0.5076	0.4924	0.262	0.738	0.656243	0.30907
1484	3	0.4956	0.5044	0.2516	0.7484	0.658434	0.340246
1485	3	0.492	0.508	0.2472	0.7528	0.663273	0.351691
1486	3	0.5056	0.4944	0.248	0.752	0.694834	0.33338
1487	3	0.5092	0.4908	0.2488	0.7512	0.701334	0.327604
1488	3	0.498	0.502	0.2492	0.7508	0.671996	0.341011
1489	3	0.4888	0.5112	0.2504	0.7496	0.645154	0.350655
1490	3	0.5072	0.4928	0.2524	0.7476	0.685005	0.324454
1491	3	0.4948	0.5052	0.2632	0.7368	0.620476	0.323273
1492	3	0.4976	0.5024	0.2536	0.7464	0.657188	0.33461
1493	3	0.4976	0.5024	0.258	0.742	0.643508	0.32777
1494	3	0.4984	0.5016	0.2512	0.7488	0.666708	0.337364
1495	3	0.506	0.494	0.2584	0.7416	0.663326	0.316623
1496	3	0.4948	0.5052	0.2604	0.7396	0.629078	0.327574
1497	3	0.4992	0.5008	0.2476	0.7524	0.680056	0.342033
1498	3	0.5052	0.4948	0.2404	0.7596	0.718051	0.345991
1499	3	0.5116	0.4884	0.258	0.742	0.678605	0.310221
1500	3	0.5068	0.4932	0.2416	0.7584	0.718211	0.34206
1501	3	0.5008	0.4992	0.2424	0.7576	0.700609	0.348299
1502	3	0.5044	0.4956	0.2584	0.7416	0.659315	0.318628
1503	3	0.5012	0.4988	0.2568	0.7432	0.65625	0.325117
1504	3	0.482	0.518	0.2504	0.7496	0.628097	0.359183
1505	3	0.5092	0.4908	0.2424	0.7576	0.721666	0.33777
1506	3	0.512	0.488	0.238	0.762	0.742835	0.341333
1507	3	0.5004	0.4996	0.2596	0.7404	0.645582	0.321788
1508	3	0.4964	0.5036	0.2396	0.7604	0.698566	0.358307
1509	3	0.4876	0.5124	0.2532	0.7468	0.633366	0.34777
1510	3	0.5076	0.4924	0.2404	0.7596	0.724068	0.342982
1511	3	0.4924	0.5076	0.2656	0.7344	0.607124	0.322613
1512	3	0.4948	0.5052	0.252	0.748	0.655174	0.340622
1513	3	0.4984	0.5016	0.2528	0.7472	0.661694	0.334858
1514	3	0.4932	0.5068	0.2584	0.7416	0.63124	0.332666
1515	3	0.5036	0.4964	0.2456	0.7544	0.697425	0.339689
1516	3	0.5048	0.4952	0.2576	0.7424	0.662794	0.319365
1517	3	0.4976	0.5024	0.2484	0.7516	0.673517	0.342775
1518	3	0.5004	0.4996	0.2656	0.7344	0.627178	0.312586
1519	3	0.5004	0.4996	0.2368	0.7632	0.717637	0.357816
1520	3	0.504	0.496	0.2472	0.7528	0.693354	0.33665
1521	3	0.5016	0.4984	0.254	0.746	0.665966	0.328972
1522	3	0.512	0.488	0.2368	0.7632	0.746718	0.343275
1523	3	0.5	0.5	0.2496	0.7504	0.675749	0.337875
1524	3	0.502	0.498	0.26	0.74	0.648359	0.319166
1525	3	0.5196	0.4804	0.2536	0.7464	0.712354	0.307027
1526	3	0.494	0.506	0.2448	0.7552	0.675905	0.352993
1527	3	0.488	0.512	0.256	0.744	0.625643	0.342905
1528	3	0.4904	0.5096	0.2572	0.7428	0.627936	0.338034
1529	3	0.4956	0.5044	0.2692	0.7308	0.604205	0.313132
1530	3	0.5112	0.4888	0.2768	0.7232	0.620452	0.282148
1531	3	0.4896	0.5104	0.25	0.75	0.648418	0.350281
1532	3	0.4928	0.5072	0.2444	0.7556	0.67417	0.355134
1533	3	0.5252	0.4748	0.248	0.752	0.744006	0.308794
1534	3	0.5032	0.4968	0.2568	0.7432	0.661264	0.322611
1535	3	0.4928	0.5072	0.2476	0.7524	0.664013	0.350055
1536	3	0.4924	0.5076	0.246	0.754	0.66808	0.353091
1537	3	0.4964	0.5036	0.2548	0.7452	0.650437	0.334242
1538	3	0.5204	0.4796	0.248	0.752	0.731954	0.31482
1539	3	0.4944	0.5056	0.2676	0.7324	0.60605	0.317063
1540	3	0.4788	0.5212	0.266	0.734	0.57179	0.339061
1541	3	0.4912	0.5088	0.2456	0.7544	0.666341	0.355231
1542	3	0.4972	0.5028	0.256	0.744	0.648708	0.331373
1543	3	0.5024	0.4976	0.2552	0.7448	0.664231	0.3261
1544	3	0.4884	0.5116	0.2552	0.7448	0.629134	0.343648
1545	3	0.4936	0.5064	0.24	0.76	0.690259	0.361173
1546	3	0.4852	0.5148	0.2436	0.7564	0.657663	0.365938
1547	3	0.4916	0.5084	0.2464	0.7536	0.664805	0.35346
1548	3	0.4896	0.5104	0.2416	0.7584	0.675093	0.363618
1549	3	0.5116	0.4884	0.26	0.74	0.672426	0.307132
1550	3	0.5064	0.4936	0.2504	0.7496	0.689275	0.328594
1551	3	0.51	0.49	0.2488	0.7512	0.70334	0.326601
1552	3	0.4972	0.5028	0.248	0.752	0.673778	0.343908
1553	3	0.4912	0.5088	0.2512	0.7488	0.648658	0.346389
1554	3	0.4948	0.5052	0.246	0.754	0.674096	0.350083
1555	3	0.494	0.506	0.2516	0.7484	0.654423	0.342252
1556	3	0.5028	0.4972	0.2516	0.7484	0.676482	0.331222
1557	3	0.514	0.486	0.266	0.734	0.660056	0.294928
1558	3	0.484	0.516	0.2608	0.7392	0.600764	0.340499
1559	3	0.5028	0.4972	0.2512	0.7488	0.677737	0.33185
1560	3	0.522	0.478	0.2396	0.7604	0.762764	0.326208
1561	3	0.4876	0.5124	0.242	0.758	0.668796	0.365485
1562	3	0.5096	0.4904	0.2444	0.7556	0.716285	0.334076
1563	3	0.5304	0.4696	0.2592	0.7408	0.722089	0.284769
1564	3	0.5048	0.4952	0.2636	0.7364	0.644318	0.310127
1565	3	0.4912	0.5088	0.256	0.744	0.633667	0.338893
1566	3	0.4944	0.5056	0.2536	0.7464	0.649166	0.338621
1567	3	0.5012	0.4988	0.2608	0.7392	0.643889	0.318937
1568	3	0.5004	0.4996	0.2488	0.7512	0.679273	0.338634
1569	3	0.4976	0.5024	0.2472	0.7528	0.677311	0.344672
1570	3	0.512	0.488	0.2496	0.7504	0.705833	0.322832
1571	3	0.5072	0.4928	0.2452	0.7548	0.707721	0.335812
1572	3	0.5004	0.4996	0.2592	0.7408	0.646816	0.322406
1573	3	0.5024	0.4976	0.252	0.748	0.674225	0.331097
1574	3	0.504	0.496	0.2448	0.7552	0.700972	0.340459
1575	3	0.4976	0.5024	0.2552	0.7448	0.652199	0.332115
1576	3	0.5152	0.4848	0.25	0.75	0.7126	0.31819
1577	3	0.5024	0.4976	0.2472	0.7528	0.689343	0.338656
1578	3	0.506	0.494	0.2476	0.7524	0.697102	0.333511
1579	3	0.4844	0.5156	0.2564	0.7436	0.615371	0.346799
1580	3	0.5004	0.4996	0.2412	0.7588	0.70345	0.350723
1581	3	0.4968	0.5032	0.2448	0.7552	0.682924	0.349483
1582	3	0.4908	0.5092	0.2596	0.7404	0.621516	0.333821
1583	3	0.48	0.52	0.252	0.748	0.618056	0.359181
1584	3	0.5048	0.4952	0.2712	0.7288	0.62122	0.298578
1585	3	0.5088	0.4912	0.2568	0.7432	0.675303	0.315591
1586	3	0.5176	0.4824	0.2456	0.7544	0.732532	0.322135
1587	3	0.51	0.49	0.2508	0.7492	0.697043	0.323453
1588	3	0.4976	0.5024	0.2476	0.7524	0.676046	0.344039
1589	3	0.4864	0.5136	0.2348	0.7652	0.689033	0.378613
1590	3	0.4824	0.5176	0.238	0.762	0.66862	0.378441
1591	3	0.5	0.5	0.2456	0.7544	0.688401	0.344201
1592	3	0.5064	0.4936	0.254	0.746	0.677998	0.322956
1593	3	0.5092	0.4908	0.2548	0.7452	0.682524	0.318199
1594	3	0.5076	0.4924	0.2504	0.7496	0.692283	0.32709
1595	3	0.4832	0.5168	0.2512	0.7488	0.628594	0.356421
1596	3	0.5064	0.4936	0.2472	0.7528	0.69937	0.333642
1597	3	0.5	0.5	0.2564	0.7436	0.654484	0.327242
1598	3	0.5004	0.4996	0.2524	0.7476	0.667959	0.332977
1599	3	0.5	0.5	0.2544	0.7456	0.660707	0.330354
1600	3	0.5052	0.4948	0.25	0.75	0.687525	0.330727
1601	3	0.496	0.504	0.256	0.744	0.6457	0.332877
1602	3	0.5032	0.4968	0.2476	0.7524	0.690083	0.33702
1603	3	0.4896	0.5104	0.244	0.756	0.667421	0.359783
1604	3	0.4892	0.5108	0.2568	0.7432	0.626168	0.340159
1605	3	0.4932	0.5068	0.2624	0.7376	0.618918	0.326505
1606	3	0.504	0.496	0.256	0.744	0.665753	0.32285
1607	3	0.5016	0.4984	0.2684	0.7316	0.62167	0.306824
1608	3	0.5164	0.4836	0.2564	0.7436	0.695604	0.306682
1609	3	0.5168	0.4832	0.2812	0.7188	0.621404	0.268578
1610	3	0.4908	0.5092	0.2624	0.7376	0.612901	0.329513
1611	3	0.4888	0.5112	0.2488	0.7512	0.650193	0.353174
1612	3	0.4936	0.5064	0.2376	0.7624	0.698001	0.365044
1613	3	0.4936	0.5064	0.2584	0.7416	0.632243	0.332165
1614	3	0.4884	0.5116	0.262	0.738	0.608111	0.333136
1615	3	0.496	0.504	0.26	0.74	0.633319	0.326686
1616	3	0.4992	0.5008	0.2512	0.7488	0.668713	0.336362
1617	3	0.4904	0.5096	0.252	0.748	0.644143	0.346138
1618	3	0.5216	0.4784	0.2528	0.7472	0.719874	0.305767
1619	3	0.4908	0.5092	0.2384	0.7616	0.688396	0.367261
1620	3	0.498	0.502	0.2696	0.7304	0.60901	0.309518
1621	3	0.4956	0.5044	0.2636	0.7364	0.621257	0.321658
1622	3	0.5064	0.4936	0.2508	0.7492	0.688017	0.327966
1623	3	0.5028	0.4972	0.256	0.744	0.662745	0.324354
1624	3	0.5	0.5	0.2428	0.7572	0.697324	0.348662
1625	3	0.5024	0.4976	0.246	0.754	0.693147	0.340558
1626	3	0.4876	0.5124	0.26	0.74	0.612258	0.337216
1627	3	0.4892	0.5108	0.2544	0.7456	0.633632	0.343891
1628	3	0.5084	0.4916	0.2676	0.7324	0.641145	0.299515
1629	3	0.5032	0.4968	0.2348	0.7652	0.731151	0.357554
1630	3	0.5096	0.4904	0.2592	0.7408	0.66988	0.310874
1631	3	0.5104	0.4896	0.2664	0.7336	0.649809	0.298833
1632	3	0.4992	0.5008	0.2524	0.7476	0.664951	0.334481
1633	3	0.4928	0.5072	0.25	0.75	0.656441	0.346269
1634	3	0.504	0.496	0.2536	0.7464	0.673231	0.326589
1635	3	0.4812	0.5188	0.2532	0.7468	0.617312	0.355798
1636	3	0.4892	0.5108	0.2536	0.7464	0.636129	0.345139
1637	3	0.516	0.484	0.2652	0.7348	0.667512	0.293639
1638	3	0.492	0.508	0.2552	0.7448	0.638161	0.339135
1639	3	0.496	0.504	0.258	0.742	0.639497	0.329775
1640	3	0.4876	0.5124	0.2508	0.7492	0.640887	0.351531
1641	3	0.5116	0.4884	0.2448	0.7552	0.720026	0.330932
1642	3	0.5004	0.4996	0.262	0.738	0.638194	0.318095
1643	3	0.5092	0.4908	0.2536	0.7464	0.686267	0.32007
1644	3	0.5052	0.4948	0.2476	0.7524	0.695096	0.334513
1645	3	0.4916	0.5084	0.2624	0.7376	0.614907	0.328511
1646	3	0.4784	0.5216	0.2548	0.7452	0.605291	0.356815
1647	3	0.4976	0.5024	0.2532	0.7468	0.658438	0.335235
1648	3	0.5176	0.4824	0.254	0.746	0.706086	0.308912
1649	3	0.502	0.498	0.2572	0.7428	0.657015	0.323494
1650	3	0.4916	0.5084	0.2532	0.7468	0.643396	0.342755
1651	3	0.504	0.496	0.2356	0.7644	0.730555	0.355251
1652	3	0.4984	0.5016	0.2568	0.7432	0.649232	0.328627
1653	3	0.5008	0.4992	0.2556	0.7444	0.658976	0.327483
1654	3	0.508	0.492	0.2592	0.7408	0.665868	0.31288
1655	3	0.52	0.48	0.2484	0.7516	0.729687	0.31469
1656	3	0.4856	0.5144	0.2524	0.7476	0.630853	0.35153
1657	3	0.506	0.494	0.2604	0.7396	0.657153	0.313536
1658	3	0.4768	0.5232	0.2516	0.7484	0.611277	0.363825
1659	3	0.5196	0.4804	0.256	0.744	0.704876	0.303288
1660	3	0.4988	0.5012	0.2596	0.7404	0.641571	0.323794
1661	3	0.5012	0.4988	0.2316	0.7684	0.736596	0.36529
1662	3	0.4968	0.5032	0.2508	0.7492	0.663953	0.339998
1663	3	0.5112	0.4888	0.2652	0.7348	0.655473	0.299659
1664	3	0.4944	0.5056	0.2528	0.7472	0.651667	0.339871
1665	3	0.5004	0.4996	0.2604	0.7396	0.643115	0.320555
1666	3	0.5092	0.4908	0.2592	0.7408	0.668877	0.311375
1667	3	0.4976	0.5024	0.2504	0.7496	0.667216	0.339624
1668	3	0.5048	0.4952	0.254	0.746	0.673987	0.324961
1669	3	0.4832	0.5168	0.2524	0.7476	0.624833	0.35454
1670	3	0.51	0.49	0.2428	0.7572	0.722393	0.336128
1671	3	0.5148	0.4852	0.246	0.754	0.724238	0.325012
1672	3	0.4936	0.5064	0.2496	0.7504	0.659706	0.345896
1673	3	0.5072	0.4928	0.2516	0.7484	0.687512	0.325707
1674	3	0.4888	0.5112	0.256	0.744	0.627649	0.341902
1675	3	0.4788	0.5212	0.2376	0.7624	0.660878	0.383605
1676	3	0.5008	0.4992	0.2572	0.7428	0.654007	0.324998
1677	3	0.4812	0.5188	0.2528	0.7472	0.618562	0.356423
1678	3	0.5072	0.4928	0.27	0.73	0.630862	0.297382
1679	3	0.4932	0.5068	0.256	0.744	0.638681	0.336386
1680	3	0.4896	0.5104	0.2508	0.7492	0.645903	0.349023
1681	3	0.472	0.528	0.2512	0.7488	0.600475	0.370481
1682	3	0.498	0.502	0.2564	0.7436	0.649471	0.329749
1683	3	0.5	0.5	0.2516	0.7484	0.669463	0.334732
1684	3	0.4884	0.5116	0.2656	0.7344	0.597094	0.327628
1685	3	0.4912	0.5088	0.2468	0.7532	0.662534	0.353327
1686	3	0.512	0.488	0.2492	0.7508	0.707093	0.323463
1687	3	0.5	0.5	0.2616	0.7384	0.63842	0.31921
1688	3	0.5016	0.4984	0.2564	0.7436	0.658495	0.325237
1689	3	0.5056	0.4944	0.2732	0.7268	0.617201	0.294563
1690	3	0.4892	0.5108	0.26	0.74	0.616271	0.33521
1691	3	0.494	0.506	0.2612	0.7388	0.62461	0.327345
1692	3	0.5072	0.4928	0.2584	0.7416	0.666335	0.315119
1693	3	0.5156	0.4844	0.2556	0.7444	0.696084	0.308928
1694	3	0.5008	0.4992	0.2644	0.7356	0.631844	0.313917
1695	3	0.4868	0.5132	0.2552	0.7448	0.625121	0.345654
1696	3	0.4964	0.5036	0.2664	0.7336	0.614714	0.316381
1697	3	0.502	0.498	0.2496	0.7504	0.680762	0.335368
1698	3	0.4836	0.5164	0.2584	0.7416	0.607166	0.344703
1699	3	0.4908	0.5092	0.26	0.74	0.620282	0.333204
1700	3	0.49	0.51	0.2576	0.7424	0.625693	0.337916
1701	3	0.5016	0.4984	0.2404	0.7596	0.709027	0.350503
1702	3	0.5028	0.4972	0.2644	0.7356	0.636858	0.31141
1703	3	0.5188	0.4812	0.2536	0.7464	0.710346	0.308031
1704	3	0.506	0.494	0.2452	0.7548	0.704713	0.337316
1705	3	0.4768	0.5232	0.2656	0.7344	0.567989	0.342181
1706	3	0.514	0.486	0.246	0.754	0.722231	0.326016
1707	3	0.4812	0.5188	0.2652	0.7348	0.580253	0.337269
1708	3	0.5184	0.4816	0.248	0.752	0.726935	0.317329
1709	3	0.5072	0.4928	0.2612	0.7388	0.657699	0.310801
1710	3	0.5108	0.4892	0.2556	0.7444	0.684045	0.314948
1711	3	0.5184	0.4816	0.2556	0.7444	0.703109	0.305416
1712	3	0.4816	0.5184	0.2428	0.7572	0.651186	0.371731
1713	3	0.4916	0.5084	0.2452	0.7548	0.668616	0.355365
1714	3	0.5004	0.4996	0.232	0.768	0.733279	0.365637
1715	3	0.4996	0.5004	0.256	0.744	0.654724	0.328365
1716	3	0.5024	0.4976	0.2376	0.7624	0.72006	0.354014
1717	3	0.4988	0.5012	0.2444	0.7556	0.689211	0.347613
1718	3	0.5092	0.4908	0.2484	0.7516	0.702596	0.328235
1719	3	0.4936	0.5064	0.2556	0.7444	0.640927	0.336507
1720	3	0.496	0.504	0.2452	0.7548	0.679646	0.34985
1721	3	0.5056	0.4944	0.2564	0.7436	0.668522	0.320223
1722	3	0.4924	0.5076	0.2544	0.7456	0.641656	0.339879
1723	3	0.4896	0.5104	0.2444	0.7556	0.666147	0.359145
1724	3	0.496	0.504	0.2632	0.7368	0.623484	0.321769
1725	3	0.5072	0.4928	0.2608	0.7392	0.65893	0.311416
1726	3	0.5044	0.4956	0.262	0.738	0.648221	0.313081
1727	3	0.4932	0.5068	0.2536	0.7464	0.646158	0.340125
1728	3	0.4916	0.5084	0.2292	0.7708	0.720427	0.381271
1729	3	0.4972	0.5028	0.2572	0.7428	0.644983	0.32951
1730	3	0.498	0.502	0.2568	0.7432	0.648229	0.329128
1731	3	0.496	0.504	0.2464	0.7536	0.675836	0.347944
1732	3	0.5068	0.4932	0.2572	0.7428	0.669048	0.317478
1733	3	0.4896	0.5104	0.254	0.746	0.635883	0.344013
1734	3	0.4944	0.5056	0.2524	0.7476	0.652919	0.340497
1735	3	0.5008	0.4992	0.2596	0.7404	0.646584	0.321287
1736	3	0.5172	0.4828	0.2596	0.7404	0.687706	0.300726
1737	3	0.508	0.492	0.2596	0.7404	0.664633	0.312262
1738	3	0.5128	0.4872	0.254	0.746	0.694045	0.314932
1739	3	0.5056	0.4944	0.244	0.756	0.707531	0.339728
1740	3	0.4976	0.5024	0.2512	0.7488	0.664702	0.338367
1741	3	0.5024	0.4976	0.2588	0.7412	0.653065	0.320517
1742	3	0.4952	0.5048	0.2536	0.7464	0.651172	0.337618
1743	3	0.4952	0.5048	0.2456	0.7544	0.676369	0.350217
1744	3	0.5216	0.4784	0.2504	0.7496	0.727401	0.309531
1745	3	0.5136	0.4864	0.2588	0.7412	0.681146	0.306476
1746	3	0.512	0.488	0.2516	0.7484	0.699547	0.31969
1747	3	0.514	0.486	0.2512	0.7488	0.705818	0.317809
1748	3	0.4928	0.5072	0.26	0.74	0.625297	0.330697
1749	3	0.4948	0.5052	0.2516	0.7484	0.656428	0.341249
1750	3	0.4856	0.5144	0.2728	0.7272	0.568263	0.320235
1751	3	0.5012	0.4988	0.2556	0.7444	0.659978	0.326981
1752	3	0.4992	0.5008	0.2644	0.7356	0.627834	0.315922
1753	3	0.5092	0.4908	0.2484	0.7516	0.702596	0.328235
1754	3	0.5048	0.4952	0.2476	0.7524	0.694094	0.335015
1755	3	0.5088	0.4912	0.258	0.742	0.671584	0.313732
1756	3	0.4888	0.5112	0.2556	0.7444	0.628892	0.342524
1757	3	0.4932	0.5068	0.2656	0.7344	0.609129	0.321611
1758	3	0.5072	0.4928	0.2632	0.7368	0.65156	0.307731
1759	3	0.5164	0.4836	0.2416	0.7584	0.742285	0.330022
1760	3	0.5064	0.4936	0.2396	0.7604	0.723633	0.345773
1761	3	0.4944	0.5056	0.2388	0.7612	0.69613	0.362103
1762	3	0.5144	0.4856	0.2588	0.7412	0.683153	0.305473
1763	3	0.4888	0.5112	0.2732	0.7268	0.575085	0.315621
1764	3	0.4968	0.5032	0.2544	0.7456	0.652686	0.334364
1765	3	0.5056	0.4944	0.2512	0.7488	0.684756	0.32834
1766	3	0.5184	0.4816	0.2388	0.7612	0.756306	0.332015
1767	3	0.5132	0.4868	0.2464	0.7536	0.718956	0.326384
1768	3	0.5024	0.4976	0.2532	0.7468	0.67047	0.329219
1769	3	0.498	0.502	0.2596	0.7404	0.639566	0.324796
1770	3	0.4884	0.5116	0.2572	0.7428	0.622921	0.340541
1771	3	0.5028	0.4972	0.2512	0.7488	0.677737	0.33185
1772	3	0.5088	0.4912	0.2532	0.7468	0.686514	0.321197
1773	3	0.508	0.492	0.2408	0.7592	0.723786	0.341839
1774	3	0.4976	0.5024	0.2648	0.7352	0.622601	0.317316
1775	3	0.4996	0.5004	0.2368	0.7632	0.715631	0.358818
1776	3	0.5008	0.4992	0.2436	0.7564	0.696774	0.346382
1777	3	0.51	0.49	0.2412	0.7588	0.727517	0.338689
1778	3	0.508	0.492	0.2524	0.7476	0.687011	0.323451
1779	3	0.4892	0.5108	0.2496	0.7504	0.648674	0.351412
1780	3	0.4944	0.5056	0.244	0.756	0.679456	0.353765
1781	3	0.4976	0.5024	0.2744	0.7256	0.593543	0.302788
1782	3	0.514	0.486	0.236	0.764	0.754329	0.342064
1783	3	0.4972	0.5028	0.2548	0.7452	0.652442	0.33324
1784	3	0.498	0.502	0.2536	0.7464	0.658191	0.334109
1785	3	0.5024	0.4976	0.2608	0.7392	0.646897	0.317433
1786	3	0.508	0.492	0.2564	0.7436	0.674538	0.317215
1787	3	0.5096	0.4904	0.2592	0.7408	0.66988	0.310874
1788	3	0.504	0.496	0.2444	0.7556	0.702245	0.341096
1789	3	0.502	0.498	0.2504	0.7496	0.678245	0.334109
1790	3	0.512	0.488	0.2468	0.7532	0.714678	0.327255
1791	3	0.5076	0.4924	0.2488	0.7512	0.697322	0.32961
1792	3	0.496	0.504	0.2576	0.7424	0.640736	0.330394
1793	3	0.4968	0.5032	0.2464	0.7536	0.677841	0.346942
1794	3	0.5012	0.4988	0.2496	0.7504	0.678757	0.336371
1795	3	0.496	0.504	0.256	0.744	0.6457	0.332877
1796	3	0.5096	0.4904	0.256	0.744	0.679793	0.31583
1797	3	0.5008	0.4992	0.2756	0.7244	0.597968	0.296979
1798	3	0.486	0.514	0.2692	0.7308	0.580134	0.325167
1799	3	0.5	0.5	0.2604	0.7396	0.642113	0.321056
1800	3	0.4972	0.5028	0.2696	0.7304	0.607005	0.310521
1801	3	0.4924	0.5076	0.2588	0.7412	0.627998	0.33305
1802	3	0.5008	0.4992	0.2452	0.7548	0.691678	0.343834
1803	3	0.4988	0.5012	0.2468	0.7532	0.681586	0.343801
1804	3	0.5	0.5	0.2612	0.7388	0.63965	0.319825
1805	3	0.5012	0.4988	0.2476	0.7524	0.68507	0.339527
1806	3	0.5064	0.4936	0.2496	0.7504	0.691792	0.329853
1807	3	0.5	0.5	0.2548	0.7452	0.659461	0.32973
1808	3	0.5076	0.4924	0.2328	0.7672	0.748708	0.355303
1809	3	0.5012	0.4988	0.2372	0.7628	0.718346	0.356165
1810	3	0.4984	0.5016	0.2628	0.7372	0.630726	0.319374
1811	3	0.4772	0.5228	0.2492	0.7508	0.619827	0.367096
1812	3	0.484	0.516	0.2532	0.7468	0.624337	0.352285
1813	3	0.4884	0.5116	0.2744	0.7256	0.570478	0.31432
1814	3	0.5068	0.4932	0.2576	0.7424	0.667808	0.316858
1815	3	0.488	0.512	0.2512	0.7488	0.640634	0.350401
1816	3	0.508	0.492	0.2476	0.7524	0.702116	0.331004
1817	3	0.4736	0.5264	0.2604	0.7396	0.575889	0.354168
1818	3	0.5012	0.4988	0.2464	0.7536	0.68887	0.341427
1819	3	0.5016	0.4984	0.2516	0.7484	0.673474	0.332726
1820	3	0.5096	0.4904	0.2584	0.7416	0.672352	0.31211
1821	3	0.4936	0.5064	0.2544	0.7456	0.644664	0.338375
1822	3	0.5008	0.4992	0.2548	0.7452	0.661466	0.328728
1823	3	0.5208	0.4792	0.2432	0.7568	0.748208	0.321942
1824	3	0.508	0.492	0.2348	0.7652	0.743184	0.351538
1825	3	0.4992	0.5008	0.242	0.758	0.697878	0.350944
1826	3	0.4996	0.5004	0.2464	0.7536	0.68486	0.343432
1827	3	0.516	0.484	0.25	0.75	0.714607	0.317186
1828	3	0.5096	0.4904	0.2696	0.7304	0.638089	0.294979
1829	3	0.5112	0.4888	0.2408	0.7592	0.731809	0.337827
1830	3	0.4912	0.5088	0.2532	0.7468	0.642394	0.343257
1831	3	0.534	0.466	0.252	0.748	0.753538	0.29144
1832	3	0.4984	0.5016	0.2572	0.7428	0.647991	0.328006
1833	3	0.4944	0.5056	0.2396	0.7604	0.693552	0.360814
1834	3	0.5056	0.4944	0.2556	0.7444	0.671008	0.321466
1835	3	0.5188	0.4812	0.25	0.75	0.721632	0.313674
1836	3	0.4932	0.5068	0.2404	0.7596	0.687971	0.361031
1837	3	0.5	0.5	0.236	0.764	0.719229	0.359614
1838	3	0.4988	0.5012	0.252	0.748	0.665201	0.335609
1839	3	0.5048	0.4952	0.2668	0.7332	0.634552	0.305244
1840	3	0.492	0.508	0.252	0.748	0.648155	0.344132
1841	3	0.4964	0.5036	0.2544	0.7456	0.651683	0.334866
1842	3	0.5164	0.4836	0.2376	0.7624	0.755164	0.336462
1843	3	0.5028	0.4972	0.2544	0.7456	0.667726	0.326844
1844	3	0.4908	0.5092	0.2484	0.7516	0.65647	0.351298
1845	3	0.5168	0.4832	0.2764	0.7236	0.635693	0.275723
1846	3	0.5056	0.4944	0.2448	0.7552	0.704983	0.338454
1847	3	0.5008	0.4992	0.2568	0.7432	0.655248	0.325619
1848	3	0.5184	0.4816	0.2536	0.7464	0.709342	0.308533
1849	3	0.5088	0.4912	0.2448	0.7552	0.713005	0.334443
1850	3	0.4976	0.5024	0.2504	0.7496	0.667216	0.339624
1851	3	0.4832	0.5168	0.2668	0.7332	0.580396	0.332322
1852	3	0.5016	0.4984	0.2504	0.7496	0.677242	0.33461
1853	3	0.4972	0.5028	0.2472	0.7528	0.676309	0.345173
1854	3	0.4836	0.5164	0.2576	0.7424	0.609642	0.345941
1855	3	0.5048	0.4952	0.246	0.754	0.699163	0.33755
1856	3	0.498	0.502	0.26	0.74	0.638332	0.324179
1857	3	0.4868	0.5132	0.254	0.746	0.628862	0.347524
1858	3	0.484	0.516	0.2484	0.7516	0.639417	0.359825
1859	3	0.4968	0.5032	0.2356	0.7644	0.712507	0.364275
1860	3	0.4984	0.5016	0.256	0.744	0.651716	0.329869
1861	3	0.4932	0.5068	0.2456	0.7544	0.671356	0.352724
1862	3	0.4864	0.5136	0.2552	0.7448	0.624118	0.346156
1863	3	0.5072	0.4928	0.2372	0.7628	0.733387	0.348645
1864	3	0.5008	0.4992	0.2436	0.7564	0.696774	0.346382
1865	3	0.508	0.492	0.2636	0.7364	0.65234	0.306116
1866	3	0.502	0.498	0.2688	0.7312	0.62146	0.305717
1867	3	0.5008	0.4992	0.2596	0.7404	0.646584	0.321287
1868	3	0.518	0.482	0.2436	0.7564	0.739904	0.324817
1869	3	0.496	0.504	0.2596	0.7404	0.634552	0.327303
1870	3	0.5048	0.4952	0.2456	0.7544	0.700434	0.338185
1871	3	0.4824	0.5176	0.2712	0.7288	0.565057	0.326659
1872	3	0.5108	0.4892	0.2448	0.7552	0.71802	0.331935
1873	3	0.5028	0.4972	0.246	0.754	0.69415	0.340056
1874	3	0.5032	0.4968	0.2692	0.7308	0.623256	0.303607
1875	3	0.5008	0.4992	0.242	0.758	0.701889	0.348939
1876	3	0.5036	0.4964	0.2492	0.7508	0.686033	0.333993
1877	3	0.5208	0.4792	0.2564	0.7436	0.706646	0.301161
1878	3	0.5156	0.4844	0.2328	0.7672	0.76877	0.345272
1879	3	0.5092	0.4908	0.2488	0.7512	0.701334	0.327604
1880	3	0.5096	0.4904	0.2528	0.7472	0.68977	0.320819
1881	3	0.498	0.502	0.2624	0.7376	0.630951	0.320489
1882	3	0.5004	0.4996	0.2376	0.7624	0.715047	0.356521
1883	3	0.5176	0.4824	0.248	0.752	0.724928	0.318333
1884	3	0.496	0.504	0.2556	0.7444	0.646944	0.333499
1885	3	0.4992	0.5008	0.2612	0.7388	0.637645	0.320828
1886	3	0.4956	0.5044	0.268	0.732	0.607844	0.314951
1887	3	0.504	0.496	0.2556	0.7444	0.666997	0.323472
1888	3	0.5044	0.4956	0.2636	0.7364	0.643315	0.310628
1889	3	0.4904	0.5096	0.248	0.752	0.656731	0.352431
1890	3	0.5056	0.4944	0.2536	0.7464	0.677241	0.324583
1891	3	0.5012	0.4988	0.2512	0.7488	0.673726	0.333855
1892	3	0.4828	0.5172	0.242	0.758	0.656756	0.371505
1893	3	0.5012	0.4988	0.25	0.75	0.677498	0.335741
1894	3	0.5052	0.4948	0.258	0.742	0.662558	0.318244
1895	3	0.5076	0.4924	0.2544	0.7456	0.679759	0.320828
1896	3	0.498	0.502	0.2612	0.7388	0.634637	0.322332
1897	3	0.5048	0.4952	0.2408	0.7592	0.715764	0.34585
1898	3	0.5044	0.4956	0.2416	0.7584	0.712194	0.345068
1899	3	0.4868	0.5132	0.2632	0.7368	0.600417	0.333302
1900	3	0.5036	0.4964	0.2512	0.7488	0.679742	0.330847
1901	3	0.4968	0.5032	0.254	0.746	0.653934	0.334988
1902	3	0.4896	0.5104	0.256	0.744	0.629655	0.340899
1903	3	0.4984	0.5016	0.2476	0.7524	0.678051	0.343036
1904	3	0.4976	0.5024	0.2576	0.7424	0.644746	0.328389
1905	3	0.4852	0.5148	0.2552	0.7448	0.621108	0.347661
1906	3	0.5168	0.4832	0.264	0.736	0.673186	0.294469
1907	3	0.498	0.502	0.2776	0.7224	0.584973	0.2975
1908	3	0.4988	0.5012	0.2648	0.7352	0.625609	0.315812
1909	3	0.5084	0.4916	0.2496	0.7504	0.696806	0.327346
1910	3	0.514	0.486	0.256	0.744	0.690827	0.310313
1911	3	0.4924	0.5076	0.2548	0.7452	0.640409	0.339256
1912	3	0.5052	0.4948	0.266	0.734	0.637991	0.305961
1913	3	0.4944	0.5056	0.2704	0.7296	0.597566	0.312821
1914	3	0.4988	0.5012	0.2568	0.7432	0.650234	0.328125
1915	3	0.5108	0.4892	0.266	0.734	0.652031	0.298941
1916	3	0.4892	0.5108	0.2484	0.7516	0.652458	0.353304
1917	3	0.5108	0.4892	0.2492	0.7508	0.704084	0.324967
1918	3	0.4888	0.5112	0.24	0.76	0.678225	0.36719
1919	3	0.474	0.526	0.2412	0.7588	0.637229	0.383833
1920	3	0.5096	0.4904	0.2616	0.7384	0.662486	0.307177
1921	3	0.4976	0.5024	0.2624	0.7376	0.629948	0.32099
1922	3	0.5	0.5	0.2516	0.7484	0.669463	0.334732
1923	3	0.4972	0.5028	0.2476	0.7524	0.675043	0.34454
1924	3	0.518	0.482	0.2536	0.7464	0.708338	0.309035
1925	3	0.5068	0.4932	0.2544	0.7456	0.677753	0.321831
1926	3	0.4916	0.5084	0.2664	0.7336	0.60268	0.322397
1927	3	0.4936	0.5064	0.2588	0.7412	0.631006	0.331546
1928	3	0.4988	0.5012	0.2368	0.7632	0.713626	0.359821
1929	3	0.5036	0.4964	0.2552	0.7448	0.667239	0.324595
1930	3	0.5024	0.4976	0.2328	0.7672	0.735673	0.36182
1931	3	0.4992	0.5008	0.246	0.754	0.685126	0.344568
1932	3	0.5216	0.4784	0.2668	0.7332	0.67669	0.284175
1933	3	0.5004	0.4996	0.2552	0.7448	0.659218	0.328606
1934	3	0.4892	0.5108	0.2648	0.7352	0.601542	0.327846
1935	3	0.5132	0.4868	0.256	0.744	0.68882	0.311317
1936	3	0.5036	0.4964	0.2556	0.7444	0.665994	0.323973
1937	3	0.522	0.478	0.2596	0.7404	0.699753	0.294703
1938	3	0.4996	0.5004	0.2568	0.7432	0.65224	0.327123
1939	3	0.4944	0.5056	0.2416	0.7584	0.687128	0.357601
1940	3	0.506	0.494	0.256	0.744	0.670767	0.320343
1941	3	0.4876	0.5124	0.2632	0.7368	0.602424	0.332299
1942	3	0.5172	0.4828	0.2344	0.7656	0.76756	0.340653
1943	3	0.4992	0.5008	0.2596	0.7404	0.642574	0.323292
1944	3	0.5052	0.4948	0.2644	0.7356	0.642874	0.308402
1945	3	0.5124	0.4876	0.2588	0.7412	0.678137	0.307981
1946	3	0.492	0.508	0.264	0.736	0.611008	0.325558
1947	3	0.5184	0.4816	0.2444	0.7556	0.738357	0.32304
1948	3	0.5052	0.4948	0.2412	0.7588	0.715483	0.344706
1949	3	0.4972	0.5028	0.2584	0.7416	0.641267	0.327652
1950	3	0.5196	0.4804	0.2516	0.7484	0.718613	0.310157
1951	3	0.4984	0.5016	0.2532	0.7468	0.660443	0.334232
1952	3	0.5224	0.4776	0.234	0.766	0.781915	0.33478
1953	3	0.4976	0.5024	0.2404	0.7596	0.699001	0.355516
1954	3	0.4928	0.5072	0.2492	0.7508	0.658961	0.347529
1955	3	0.4952	0.5048	0.2448	0.7552	0.678913	0.351489
1956	3	0.5084	0.4916	0.2448	0.7552	0.712002	0.334944
1957	3	0.512	0.488	0.2628	0.7372	0.664821	0.302326
1958	3	0.504	0.496	0.238	0.762	0.722777	0.351362
1959	3	0.4792	0.5208	0.262	0.738	0.58503	0.344677
1960	3	0.5016	0.4984	0.2344	0.7656	0.728444	0.360211
1961	3	0.5012	0.4988	0.262	0.738	0.6402	0.317092
1962	3	0.498	0.502	0.256	0.744	0.650713	0.33037
1963	3	0.4996	0.5004	0.2568	0.7432	0.65224	0.327123
1964	3	0.4932	0.5068	0.268	0.732	0.601827	0.317959
1965	3	0.502	0.498	0.2596	0.7404	0.649592	0.319783
1966	3	0.496	0.504	0.2552	0.7448	0.648188	0.334121
1967	3	0.4984	0.5016	0.2368	0.7632	0.712623	0.360322
1968	3	0.4728	0.5272	0.2576	0.7424	0.582529	0.359498
1969	3	0.5024	0.4976	0.2448	0.7552	0.696961	0.342465
1970	3	0.5084	0.4916	0.26	0.74	0.664403	0.311144
1971	3	0.4976	0.5024	0.2472	0.7528	0.677311	0.344672
1972	3	0.4924	0.5076	0.2472	0.7528	0.664276	0.351189
1973	3	0.4932	0.5068	0.2692	0.7308	0.598188	0.31614
1974	3	0.4988	0.5012	0.2456	0.7544	0.685394	0.345705
1975	3	0.5012	0.4988	0.2428	0.7572	0.700332	0.347158
1976	3	0.5	0.5	0.234	0.766	0.725737	0.362869
1977	3	0.5032	0.4968	0.2548	0.7452	0.667482	0.32572
1978	3	0.4936	0.5064	0.2456	0.7544	0.672358	0.352222
1979	3	0.4908	0.5092	0.2344	0.7656	0.70137	0.373748
1980	3	0.5004	0.4996	0.2548	0.7452	0.660463	0.329229
1981	3	0.5052	0.4948	0.2644	0.7356	0.642874	0.308402
1982	3	0.5052	0.4948	0.268	0.732	0.631908	0.302919
1983	3	0.4904	0.5096	0.2612	0.7388	0.615584	0.331858
1984	3	0.5104	0.4896	0.246	0.754	0.713203	0.33053
1985	3	0.4904	0.5096	0.2536	0.7464	0.639138	0.343635
1986	3	0.4956	0.5044	0.2592	0.7408	0.634784	0.328422
1987	3	0.5004	0.4996	0.2524	0.7476	0.667959	0.332977
1988	3	0.4908	0.5092	0.2576	0.7424	0.627699	0.336913
1989	3	0.5008	0.4992	0.2532	0.7468	0.666459	0.331224
1990	3	0.5068	0.4932	0.2532	0.7468	0.6815	0.323704
1991	3	0.5204	0.4796	0.2676	0.7324	0.671245	0.284465
1992	3	0.5	0.5	0.2412	0.7588	0.702448	0.351224
1993	3	0.5072	0.4928	0.2636	0.7364	0.650335	0.307119
1994	3	0.4992	0.5008	0.2428	0.7572	0.695319	0.349665
1995	3	0.4936	0.5064	0.2716	0.7284	0.591938	0.312012
1996	3	0.494	0.506	0.2696	0.7304	0.598983	0.314532
1997	3	0.5024	0.4976	0.2596	0.7404	0.650595	0.319282
1998	3	0.5104	0.4896	0.2552	0.7448	0.684287	0.316072
[truncated: 58,001 more rows]
