# Supplementary material for: Network mechanisms of ongoing brain activity’s influence on conscious visual perception
Source: Nat Commun. 2024 Jul 8;15:5720. doi: 10.1038/s41467-024-50102-9 (PMC11231278; doi:10.1038/s41467-024-50102-9)
Supplement: Supplementary file 4 — Source Data [file 41467_2024_50102_MOESM4_ESM.zip › Source Data/Source_data_Fig_6.xlsx]

## Sheet: Visual Network
Sub ID	Gender	Trial group
		1	2	3	4	5
1	F	0.331309	0.359951	0.366747	0.370269	0.372139
4	M	0.408789	0.365581	0.350741	0.350287	0.387165
5	F	0.486333	0.482333	0.474508	0.470779	0.47426
7	F	0.589047	0.582058	0.557708	0.532605	0.51636
8	F	0.55754	0.560666	0.566203	0.553182	0.498521
9	M	0.70804	0.72157	0.723687	0.710896	0.677747
11	M	0.525222	0.523082	0.4871	0.50729	0.502534
13	M	0.570047	0.582501	0.583829	0.580835	0.557788
15	F	0.34848	0.370412	0.376524	0.378986	0.38671
16	F	0.691344	0.690822	0.691645	0.697934	0.686588
18	M	0.528203	0.532637	0.526274	0.522026	0.514146
19	F	0.423354	0.403283	0.379154	0.351288	0.33181
20	F	0.358751	0.364158	0.370365	0.362487	0.332971
22	F	0.59646	0.584662	0.583262	0.587984	0.578187
25	F	0.385151	0.371723	0.374017	0.353662	0.348781
26	F	0.670998	0.663151	0.663587	0.658728	0.649128
29	F	0.608932	0.610429	0.609676	0.609889	0.616629
30	M	0.611333	0.579436	0.562022	0.549249	0.545183
31	F	0.689989	0.680857	0.682797	0.682619	0.694294
32	F	0.6638	0.657422	0.647092	0.643487	0.663463
33	M	0.475137	0.502751	0.512727	0.527766	0.526007
34	M	0.468732	0.48395	0.481939	0.45968	0.425143
35	F	0.493392	0.485243	0.473852	0.473631	0.47666
37	F	0.410799	0.414046	0.412469	0.400629	0.40696
38	F	0.520799	0.533113	0.529939	0.526348	0.513143

## Sheet: vmPFC
Sub ID	Gender	Trial group
		1	2	3	4	5
1	F	0.330407	0.304546	0.267852	0.27892	0.295577
4	M	0.405628	0.366781	0.345281	0.342874	0.351417
5	F	0.488235	0.487583	0.472183	0.466258	0.474103
7	F	0.518156	0.551748	0.553983	0.572361	0.561744
8	F	0.56126	0.562988	0.553037	0.542049	0.512172
9	M	0.693564	0.711053	0.706567	0.70904	0.703429
11	M	0.545946	0.52044	0.522242	0.510669	0.492603
13	M	0.544579	0.579189	0.5884	0.590765	0.568431
15	F	0.35831	0.364636	0.363954	0.373555	0.349023
16	F	0.683729	0.682855	0.681708	0.697297	0.711557
18	M	0.510027	0.525731	0.529025	0.52694	0.53328
19	F	0.421937	0.396155	0.371362	0.354368	0.344347
20	F	0.321391	0.334514	0.333264	0.364316	0.356515
22	F	0.572386	0.578666	0.589002	0.590023	0.596626
25	F	0.371927	0.361908	0.364595	0.372072	0.35301
26	F	0.664636	0.662547	0.664331	0.65879	0.654485
29	F	0.612205	0.610001	0.609429	0.60894	0.614981
30	M	0.579878	0.572568	0.553185	0.555278	0.583593
31	F	0.674903	0.683847	0.689022	0.692403	0.689666
32	F	0.642389	0.654181	0.656116	0.658836	0.663985
33	M	0.4773	0.506367	0.518557	0.517573	0.524551
34	M	0.451803	0.462916	0.464101	0.465576	0.475048
35	F	0.476217	0.484545	0.48626	0.482921	0.472835
37	F	0.444196	0.420905	0.41145	0.39593	0.372034
38	F	0.522507	0.519474	0.527753	0.531217	0.524049

## Sheet: CO Network
Sub ID	Gender	Trial group
		1	2	3	4	5
1	F	0.338348	0.351118	0.367944	0.382125	0.361047
4	M	0.345268	0.357763	0.361932	0.38083	0.417199
5	F	0.48057	0.487551	0.485145	0.479841	0.455782
7	F	0.492254	0.52889	0.557287	0.589075	0.610273
8	F	0.519412	0.545895	0.549121	0.55129	0.570392
9	M	0.675423	0.715845	0.720993	0.720173	0.709566
11	M	0.552848	0.529824	0.518733	0.500931	0.493688
13	M	0.562208	0.568989	0.58131	0.584482	0.578011
15	F	0.350339	0.360473	0.373232	0.38291	0.394156
16	F	0.667104	0.686662	0.696978	0.702665	0.704925
18	M	0.487606	0.512722	0.529856	0.54174	0.553077
19	F	0.335666	0.362551	0.385353	0.401465	0.403853
20	F	0.324055	0.350634	0.366807	0.369358	0.377879
22	F	0.599355	0.596402	0.586359	0.576225	0.572215
25	F	0.359161	0.37099	0.365522	0.370516	0.367144
26	F	0.66324	0.668398	0.66694	0.664534	0.642443
29	F	0.614957	0.605534	0.604732	0.607612	0.622722
30	M	0.583406	0.575933	0.565854	0.560531	0.561498
31	F	0.68154	0.678058	0.679772	0.688575	0.70261
32	F	0.628126	0.654947	0.66012	0.660807	0.671584
33	M	0.471305	0.499824	0.511243	0.518314	0.543442
34	M	0.452519	0.470946	0.471202	0.465059	0.459719
35	F	0.472915	0.479932	0.477216	0.480607	0.492108
37	F	0.403382	0.409449	0.411039	0.399965	0.421656
38	F	0.524807	0.522674	0.5259	0.524679	0.526939

## Sheet: RSC
Sub ID	Gender	Trial group
		1	2	3	4	5
1	F	0.328052	0.362809	0.358516	0.375894	0.375101
4	M	0.348152	0.361697	0.367408	0.379874	0.405919
5	F	0.49277	0.495909	0.478025	0.47051	0.451674
7	F	0.498002	0.538052	0.555365	0.570491	0.615868
8	F	0.535959	0.547755	0.545757	0.548326	0.558314
9	M	0.671941	0.692261	0.699339	0.706321	0.771493
11	M	0.546641	0.532589	0.52795	0.5	0.489019
13	M	0.565449	0.57325	0.583524	0.56583	0.586948
15	F	0.379091	0.371766	0.378044	0.386891	0.34532
16	F	0.672089	0.685312	0.679985	0.696442	0.724505
18	M	0.493531	0.501046	0.528063	0.546994	0.555365
19	F	0.363014	0.357401	0.366438	0.387842	0.414193
20	F	0.357804	0.341212	0.357226	0.375362	0.357129
22	F	0.571157	0.576484	0.579718	0.602645	0.600552
25	F	0.37519	0.374524	0.35683	0.353025	0.373763
26	F	0.651446	0.641172	0.667903	0.679604	0.66543
29	F	0.583619	0.596747	0.611967	0.618912	0.644311
30	M	0.594654	0.578862	0.57753	0.556697	0.539479
31	F	0.708809	0.678272	0.680841	0.677131	0.685502
32	F	0.664935	0.659446	0.65841	0.657614	0.635176
33	M	0.492128	0.50184	0.5046	0.508178	0.53747
34	M	0.465468	0.474696	0.483067	0.478881	0.417333
35	F	0.476408	0.466324	0.4746	0.490487	0.494958
37	F	0.385629	0.39558	0.40872	0.417291	0.438227
38	F	0.54062	0.532724	0.521785	0.52188	0.507991
