# Supplementary material for: Network mechanisms of ongoing brain activity’s influence on conscious visual perception
Source: Nat Commun. 2024 Jul 8;15:5720. doi: 10.1038/s41467-024-50102-9 (PMC11231278; doi:10.1038/s41467-024-50102-9)
Supplement: Supplementary file 4 — Source Data [file 41467_2024_50102_MOESM4_ESM.zip › Source Data/Source_data_Fig_1.xlsx]

## Sheet: SDT behavior
Sub ID	Gender	HR	FAR	d’	c
1	F	40.6667	20	0.606079	0.403532
4	M	26.6667	25	0.051564	0.648708
5	F	33	26.6667	0.183013	0.531419
7	F	51.6667	10	1.35433	0.604385
8	F	56.3333	40	0.38683	0.0243834
9	M	54.5833	8.33333	1.5039	0.631044
11	M	41.6667	25	0.471223	0.438878
13	M	76.6667	58.3333	0.517485	-0.469171
15	F	35.3333	33.3333	0.0543907	0.403532
16	F	54.6667	6.66667	1.62295	0.689613
18	M	51.3333	43.3333	0.207889	0.026074
19	F	40.3333	43.3333	-0.0685597	0.144442
20	F	38.6667	28.3333	0.268345	0.331417
22	F	44	11.6667	1.04458	0.669528
25	F	25.6667	13.3333	0.465141	0.878201
26	F	61.3333	23.3333	1.01593	0.219948
29	F	69.3333	35	0.890642	-0.0600003
30	M	46.6667	16.6667	0.887695	0.523574
31	F	56	1.66667	2.27901	0.988538
32	F	56.3889	29.1667	0.713348	0.191848
33	M	46	33.3333	0.349918	0.255769
34	M	43.6667	38.3333	0.144748	0.224364
35	F	34	16.6667	0.564313	0.685265
37	F	43.3333	53.3333	-0.247863	0.0402795
38	F	71.6667	58.3333	0.362539	-0.391698

## Sheet: Categorization
Subj ID	Gender	% correct categorization, real recognized images	% correct categorization, real unrecognized images	% correct categorization, scr recognized images	% correct categorization, scr unrecognized images
1	F	65.5738	21.0526	58.3333	15.2174
4	M	68.75	22.7273	66.6667	36.1111
5	F	86.8687	31.3433	50	34.0909
7	F	83.871	33.3333	66.6667	31.4815
8	F	73.9645	34.1085	62.5	29.4118
9	M	95.4198	56.4815	na	na
11	M	79.2	40.4624	40	22.2222
13	M	74.3478	14.2857	57.1429	24
15	F	57.5472	23.1959	85	27.5
16	F	96.9512	43.7037	na	na
18	M	85.0649	25.7353	50	21.875
19	F	66.1157	23.6025	46.1538	19.3548
20	F	66.3793	24.5283	52.9412	8.33333
22	F	83.3333	41.3174	71.4286	50.9434
25	F	76.6234	24.0909	62.5	26.9231
26	F	91.3043	38.7931	85.7143	28.2609
29	F	81.7308	25	71.4286	30.7692
30	M	90.7143	34.5912	80	28
31	F	94.6429	51.5152	na	na
32	F	90.1478	40.3846	76.1905	41.1765
33	M	78.9855	32.4841	50	27.5
34	M	71.7557	31.1377	60.8696	18.9189
35	F	79.4118	30.2564	50	50
37	F	63.8462	25.4438	71.875	14.2857
38	F	66.5116	29.4118	42.8571	24

## Sheet: ANOVA
Subj ID	Trial group	HR	FAR	d’	c
1	1	0.327586	0.363636	-0.0978325	0.397672
1	2	0.263158	0.166667	0.333782	0.800531
1	3	0.241379	0.0454545	0.988749	1.19625
1	4	0.5	0.25	0.67449	0.337245
1	5	0.733333	0.25	1.29742	0.025782
4	1	0.383333	0.166667	0.670684	0.63208
4	2	0.316667	0.333333	-0.0463131	0.453884
4	3	0.2	0.25	-0.167131	0.758055
4	4	0.166667	0.25	-0.292932	0.820956
4	5	0.266667	0.25	0.0410768	0.666244
5	1	0.4	0.416667	-0.0429187	0.231888
5	2	0.333333	0.25	0.243762	0.552609
5	3	0.383333	0.25	0.377752	0.485614
5	4	0.2	0.333333	-0.410894	0.636174
5	5	0.333333	0.0833333	0.952267	0.906861
7	1	0.372881	0.166667	0.64319	0.645827
7	2	0.474576	0.0416667	1.66789	0.897718
7	3	0.381818	0.0833333	1.08229	0.841852
7	4	0.766667	0.0833333	2.11091	0.32754
7	5	0.633333	0.166667	1.30812	0.313363
8	1	0.576271	0.75	-0.482126	-0.433427
8	2	0.583333	0.5	0.210428	-0.105214
8	3	0.6	0.363636	0.602103	0.0477043
8	4	0.542373	0.272727	0.710999	0.249086
8	5	0.533333	0.166667	1.05107	0.441885
9	1	0.59322	0.0833333	1.61883	0.573579
9	2	0.333333	0.0833333	0.952267	0.906861
9	3	0.633333	0.0416667	2.07236	0.695485
9	4	0.633333	0.166667	1.30812	0.313363
9	5	0.548305	0.09375	1.48789	0.622322
11	1	0.383333	0.0833333	1.08626	0.839866
11	2	0.542373	0.5	0.106414	-0.0532068
11	3	0.288136	0.333333	-0.128112	0.494783
11	4	0.4	0.0833333	1.12965	0.818171
11	5	0.483333	0.25	0.6327	0.35814
13	1	0.816667	0.5	0.902735	-0.451367
13	2	0.866667	0.583333	0.900343	-0.6606
13	3	0.783333	0.75	0.109011	-0.728995
13	4	0.716667	0.583333	0.362539	-0.391698
13	5	0.65	0.5	0.38532	-0.19266
15	1	0.4	0.0833333	1.12965	0.818171
15	2	0.383333	0.5	-0.296738	0.148369
15	3	0.333333	0.25	0.243762	0.552609
15	4	0.366667	0.583333	-0.551123	0.0651332
15	5	0.283333	0.25	0.101522	0.623729
16	1	0.666667	0.0416667	2.16239	0.650469
16	2	0.559322	0.0833333	1.53224	0.616872
16	3	0.4	0.0833333	1.12965	0.818171
16	4	0.533333	0.0833333	1.46665	0.649671
16	5	0.583333	0.0833333	1.59342	0.586283
18	1	0.5	0.5	0	0
18	2	0.568966	0.416667	0.384169	0.0183437
18	3	0.396226	0.416667	-0.0526984	0.236778
18	4	0.542373	0.545455	-0.00777174	-0.110299
18	5	0.633333	0.363636	0.689451	0.00403043
19	1	0.254237	0.25	0.013275	0.667852
19	2	0.465517	0.666667	-0.517271	-0.172092
19	3	0.545455	0.545455	0	-0.114185
19	4	0.462963	0.454545	0.0212134	0.103579
19	5	0.428571	0.363636	0.168743	0.264384
20	1	0.415094	0.166667	0.752962	0.590941
20	2	0.5	0.181818	0.908458	0.454229
20	3	0.366667	0.333333	0.0900325	0.385711
20	4	0.351852	0.444444	-0.240615	0.260018
20	5	0.48	0.555556	-0.189864	-0.0447784
22	1	0.516667	0.0833333	1.42478	0.670602
22	2	0.372881	0.0833333	1.05876	0.853613
22	3	0.45	0.0416667	1.606	0.928663
22	4	0.45	0.166667	0.84176	0.546541
22	5	0.416667	0.25	0.464061	0.442459
25	1	0.416667	0.25	0.464061	0.442459
25	2	0.322034	0.0833333	0.920975	0.922506
25	3	0.20339	0.166667	0.137848	0.898498
25	4	0.135593	0.0833333	0.28266	1.24166
25	5	0.216667	0.0833333	0.599494	1.08325
26	1	0.55	0.166667	1.09308	0.42088
26	2	0.666667	0.166667	1.39815	0.268347
26	3	0.633333	0.333333	0.771422	0.0450162
26	4	0.6	0.166667	1.22077	0.357037
26	5	0.616667	0.333333	0.727465	0.0669947
29	1	0.783333	0.0833333	2.16649	0.299747
29	2	0.683333	0.333333	0.907768	-0.0231566
29	3	0.633333	0.416667	0.551123	-0.0651332
29	4	0.733333	0.416667	0.833354	-0.206249
29	5	0.633333	0.5	0.340695	-0.170347
30	1	0.457627	0.25	0.568076	0.390452
30	2	0.383333	0.333333	0.133989	0.363733
30	3	0.433333	0.0833333	1.2151	0.775444
30	4	0.516667	0.0833333	1.42478	0.670602
30	5	0.55	0.0833333	1.50866	0.628666
31	1	0.566667	0.0416667	1.89956	0.781885
31	2	0.6	0.0416667	1.98501	0.739159
31	3	0.55	0.0416667	1.85733	0.803002
31	4	0.55	0.0416667	1.85733	0.803002
31	5	0.533333	0.0833333	1.46665	0.649671
32	1	0.633333	0.333333	0.771422	0.0450162
32	2	0.533333	0.416667	0.29408	0.0633883
32	3	0.566667	0.25	0.842384	0.253298
32	4	0.466667	0.416667	0.126777	0.14704
32	5	0.566667	0.0833333	1.55089	0.60755
33	1	0.490909	0.333333	0.407938	0.226758
33	2	0.566667	0.25	0.842384	0.253298
33	3	0.45	0.416667	0.084767	0.168045
33	4	0.35	0.166667	0.582101	0.676371
33	5	0.483333	0.5	-0.0417893	0.0208946
34	1	0.666667	0.416667	0.641156	-0.110149
34	2	0.433333	0.583333	-0.378322	-0.0212672
34	3	0.271186	0.25	0.0652611	0.641859
34	4	0.372881	0.25	0.350258	0.499361
34	5	0.45	0.416667	0.084767	0.168045
35	1	0.423729	0.166667	0.775058	0.579892
35	2	0.440678	0.166667	0.818171	0.558336
35	3	0.322034	0.166667	0.505403	0.71472
35	4	0.316667	0.0833333	0.905954	0.930017
35	5	0.216667	0.25	-0.109011	0.728995
37	1	0.5	0.75	-0.67449	-0.337245
37	2	0.433333	0.416667	0.0425344	0.189161
37	3	0.474576	0.25	0.610719	0.36913
37	4	0.35	0.583333	-0.595749	0.087446
37	5	0.416667	0.666667	-0.641156	-0.110149
38	1	0.75	0.75	0	-0.67449
38	2	0.683333	0.583333	0.266612	-0.343734
38	3	0.716667	0.416667	0.783396	-0.18127
38	4	0.766667	0.583333	0.517485	-0.469171
38	5	0.666667	0.583333	0.220299	-0.320578
